# Supplementary material for: Tolerance of Transplastomic Tobacco Plants Overexpressing a Theta Class Glutathione Transferase to Abiotic and Oxidative Stresses
Source: Front Plant Sci. 2019 Jan 11;9:1861. doi: 10.3389/fpls.2018.01861 (PMC6337918; doi:10.3389/fpls.2018.01861)
Supplement: Supplementary file 2 [file Data_Sheet_1.xlsx]

## Sheet: Table S1
	Treatment						Genotype
	C			MAN_H			GST			WT
	Mean		se	Mean		se	Mean		se	Mean		se
Soluble sugars
Xylose	0.8999		0.104361	0.8518		0.1099	0.6743		0.0479406	1.0774	*	0.0681979
Arabinose	0.1237		0.0171301	0.1323		0.0184936	0.1324		0.0181834	0.1235		0.0174404
Ribose	0.5661	*	0.0969712	0.2488		0.0181099	0.3096		0.0366444	0.5052	*	0.12096
Threose	0.0752	*	0.00587061	0.0057		0.0021433	0.0416		0.0147459	0.0393		0.01742
Fructose	175.278	*	49.2945	48.0608		8.94298	49.6543		9.43572	173.684	*	50.0097
Glucose	142.934	*	40.2221	43.1226		7.83096	42.5917		7.80022	143.465	*	39.9623
Galactose	2.503	*	0.639566	0.4612		0.118253	0.6554		0.204124	2.3087	*	0.724502
Erythrose	0.0039		0.00295164	1.1093	*	0.0776407	0.5133		0.230542	0.6		0.272616
Mannose-6-deoxy	2.3871		0.423072	1.6378		0.195792	1.5895		0.166733	2.4353		0.417295
6-deoxy-d-Threo-2,5 Hexodiulose	0.0873	*	0.0143663	0.002		0.000987961	0.0321		0.0145581	0.0571	*	0.0256951
Sucrose	76.9259	*	26.2608	21.2678		6.49705	15.7492		3.24935	82.4445	*	24.2124
Total	404.3	*	117.008	118.806		23.068	114.214		20.1892	408.892	*	115.25
Soluble alcohols
Glycerol	0.7099	*	0.133211	0.0986		0.044299	0.2321		0.10472	0.5763	*	0.185128
Erithritol	0.7375	*	0.0848667	0.388		0.0539296	0.4555		0.071374	0.67	*	0.112391
Mannitol	5.0178		0.692385	32.9221	*	2.01573	17.3834		6.04291	20.5565		6.69953
Sorbitol	0.4037		0.0916436	27.9718	*	6.86764	6.7397		2.94139	21.6358	*	9.60892
Myo Inisitol	10.3618	*	1.48902	2.6434		0.531033	4.4776		1.28835	8.5275	*	2.27081
Total	17.2308		2.2012	64.0232	*	8.51154	29.2879		7.52008	51.9662	*	13.7209
Organic acids
Glyceric acid	0.9902		0.17751	2.0817	*	0.382337	1.3592		0.286256	1.7126		0.449886
Malic acid	9.6885		1.7095	7.2745		0.761591	7.1783		0.722673	9.7847		1.6981
Threonic acid	9.2155	*	2.39187	3.8249		0.631417	3.871		0.646673	9.1693	*	2.40835
2-Oxoglutaric acid	3.3537	*	0.76462	0.6224		0.0903209	1.1609		0.308705	2.8152	*	0.984797
Citric acid	0.3032	*	0.0483121	0.0911		0.0121086	0.1489		0.0339132	0.2454	*	0.0699574
Quinic acid	1.64	*	0.345219	5.4194		0.954231	2.1754		0.608298	4.8839	*	1.16381
Gluconic acid	0.055		0.00636867	0.0662		0.00924682	0.0552		0.00647482	0.066		0.00921825
2-Isopropylmalic acid	1.1036	*	0.253943	0.5321		0.109035	0.6681		0.0832255	0.9676	*	0.305174
Pipecolic acid	0.1065	*	0.0273771	0.009		0.00343745	0.0448		0.0152603	0.0707		0.0375548
Total	26.3495		5.17506	19.9123		2.32129	16.617		1.56075	29.6449	*	4.11156
Amino acids
Alanine	0.1869	*	0.0351053	0.1143		0.0312596	0.0854		0.0160115	0.2159	*	0.0279079
Valine	0.1574	*	0.0269158	0.0547		0.0116555	0.0687		0.016583	0.1435	*	0.0328803
Isoleucine	0.2339	*	0.0279283	0.0474		0.0095775	0.1175		0.0375548	0.1638		0.0522109
Proline	1.3917		0.507212	2.6245	*	1.10476	0.3157		0.0474711	3.7005	*	0.694132
Glycine	3.2378	*	0.886875	0.9282		0.213689	0.987		0.273494	3.1791	*	0.900187
Serine	3.0394	*	0.478263	0.7466		0.0942768	1.3737		0.362529	2.4123	*	0.72391
Threonine	1.2928	*	0.18561	0.3622		0.0413882	0.6053		0.150272	1.0496	*	0.28363
beta-Alanine	0.0313		0.0176812	0.0455		0.0114718	0.048		0.0138927	0.0288		0.0153134
Aspartic acid	1.682	*	0.159931	0.2154		0.0346929	0.8852		0.346309	1.0122		0.346889
GABA	2.1434	*	0.441337	0.6781		0.240181	0.9645		0.251681	1.857	*	0.569388
Oxoproline	46.4629	*	7.09167	21.7344		2.91824	24.1752		3.06139	44.0221	*	8.43771
Cysteine	1.7134	*	0.299377	0.6423		0.0944197	0.8096		0.135792	1.546	*	0.374947
Arginine	2.0729	*	0.478949	0.4902		0.0831438	0.7165		0.14937	1.8466	*	0.580321
Citruline	28.3875	*	6.1695	6.3873		0.694296	10.3066		2.23932	24.4682	*	7.86612
Glutamine	1.1133		0.4124	1.0189		0.239429	0.4345		0.0553993	1.6977	*	0.256213
Glutamic acid	0.5409	*	0.189746	0.1753		0.016085	0.1767		0.019204	0.5395	*	0.189999
Phenylalanine	0.5472	*	0.0923988	0.2794		0.0444664	0.3676		0.0520231	0.459		0.118935
Putrescine	1.1778	*	0.188627	0.2		0.0312841	0.4669		0.15019	0.9109	*	0.299826
Asparagine	0.6124	*	0.141972	0.2643		0.0361014	0.2728		0.0383345	0.6039	*	0.145438
Lysine	2.6761	*	0.451188	0.5789		0.26241	0.8865		0.414054	2.3685	*	0.56671
Tyrosine	0.1244		0.0242214	0.2471	*	0.0433233	0.1568		0.0240907	0.2147		0.0552523
Total	69.2596	*	11.1614	31.2468		4.55486	33.4465		5.05348	67.0599	*	12.3003
Other compounds
Ethanolamine	1.4823	*	0.227276	0.2078		0.0333539	0.626		0.216196	1.0642	*	0.386358
Phosphoric acid	5.6485	*	1.04943	1.9454		0.253779	4.147		1.28312	3.447		0.917387
Pantothenic acid	1.0814	*	0.0506677	0.4564		0.105655	0.6815		0.16272	0.8562		0.152522
Benzoic acid	0.0148	*	0.00699738	0.002		0.00102062	0.0158	*	0.00665853	0.001		0
Gluconic γ - lactone	2.5199		0.417213	3.0168		0.427763	2.7842		0.513597	2.7525		0.34332
Total	37.7918	*	6.3564	9.1981		0.7331	16.2435		3.54054	30.7465	*	9.44099
