# Supplementary material for: Tolerance of Transplastomic Tobacco Plants Overexpressing a Theta Class Glutathione Transferase to Abiotic and Oxidative Stresses
Source: Front Plant Sci. 2019 Jan 11;9:1861. doi: 10.3389/fpls.2018.01861 (PMC6337918; doi:10.3389/fpls.2018.01861)
Supplement: Supplementary file 3 [file Data_Sheet_2.xlsx]

## Sheet: Table S2
		ptAtGSTT2a Control			ptAtGSTT2a MAN_H			WT Control			WT MAN_H
		Mean		se	Mean		se	Mean		se	Mean		se
Soluble sugars
Xylose		0.171	b	0.0184752	0.554	a	0.0617765	0.216	b	0.0155885	0.726	a	0.0877572
Arabinose		0.023	c	0.00173205	0.144	a	0.00981495	0.03	c	0.0046188	0.065	b	0.0069282
Ribose		0.095	b	0.0046188	0.197	a	0.0167432	0.146	ab	0.0236714	0.183	a	0.0219393
Threose	*	0.018	a	0.00288675	0.009	b	0.00057735	0.015	a	0.0011547	0	c	0
Fructose		17.328	b	0.976877	24.506	b	0.894316	54.835	a	6.56159	46.48	a	4.0276
Glucose		14.493	b	1.50804	22.292	b	1.3868	44.428	a	6.12626	41.455	a	3.27184
Galactose		0.268	c	0.0311769	0.187	c	0.0525389	0.766	a	0.034641	0.485	b	0.0635085
Erythrose	*	0.002	b	0.00173205	0.863	a	0.0814064	0	b	0	0.83	a	0.0785196
Mannose-6-deoxy	*	0.41	b	0.0184752	1.282	a	0.302532	0.609	b	0.118357	1.219	a	0.152998
6-deoxy-d-Threo-2,5 Hexodiulose	*	0.015	a	0.0034641	0.002	b	0.00173205	0.022	a	0.0023094	0	b	0
Sucrose		5.649	b	0.168586	7.247	b	0.706099	25.62	a	4.51603	23.51	a	4.84281
Total		38.917	b	2.56805	59.6	b	2.92717	127.319	a	17.1525	115.699	a	12.148
Soluble alcohols
Glycerol	*	0.114	b	0.0092376	0	c	0	0.187	a	0.0317543	0.136	ab	0.0121244
Erithritol	*	0.14	a	0.0138564	0.289	a	0.0819837	0.177	a	0.0132791	0.301	a	0.0375278
Mannitol		0.968	b	0.138564	26.096	a	0.951473	1.195	b	0.185329	24.226	a	2.65408
Sorbitol		0.068	c	0.011547	11.172	b	1.03519	0.104	c	0.0300222	29.579	a	2.78341
Myo Inisitol		1.785	a	0.166854	1.447	a	0.359112	2.638	a	0.187061	2.475	a	0.414537
Total		3.075	c	0.0513842	39.005	b	0.524234	4.301	c	0.252302	56.717	a	4.39133
Organic acids
Glyceric acid		0.24	b	0.0583124	1.475	a	0.384515	0.197	b	0.0623538	1.675	a	0.443405
Malic acid		1.895	b	0.177824	5.64	a	1.14431	2.287	b	0.621806	5.456	a	0.579082
Threonic acid	*	1.175	a	0.199763	2.514	a	0.667994	2.673	a	0.560607	3.238	a	0.553679
2-Oxoglutaric acid	*	0.434	b	0.0733235	0.474	b	0.139141	0.968	a	0.10681	0.474	b	0.0687047
Citric acid		0.053	a	0.00866025	0.071	a	0.0132791	0.077	a	0.00981495	0.068	a	0.0144338
Quinic acid	*	0.228	c	0.0508068	2.899	b	0.418002	0.461	c	0.0398372	5.13	a	0.400681
Gluconic acid	*	0.014	b	0.0023094	0.045	a	0.00866025	0.01	b	0.00173205	0.055	a	0.0080829
2-Isopropylmalic acid	*	0.144	b	0.0311769	0.634	a	0.092376	0.317	b	0.0386825	0.218	b	0.011547
piperidine-2-carboxylic acid	*	0.019	a	0.00288675	0.012	a	0.00404145	0.027	a	0.00981495	0.003	a	0.00288675
Total		4.183	b	0.408764	13.753	a	2.58018	6.989	b	1.28922	16.314	a	1.42548
Amino acids
Alanine		0.027	b	0.00404145	0.05	b	0.0150111	0.051	b	0.0023094	0.117	a	0.0271355
Valine		0.026	b	0.0023094	0.028	b	0.0046188	0.041	ab	0.00519615	0.053	a	0.00981495
Isoleucine		0.047	a	0.00981495	0.038	a	0.0132791	0.054	a	0.00404145	0.034	a	0.00981495
Proline		0.088	b	0.0190526	0.232	b	0.0508068	0.475	b	0.0894893	3.443	a	0.524811
Glycine		0.369	b	0.0767876	0.403	b	0.108542	0.974	a	0.175514	0.955	a	0.0623538
Serine		0.527	a	0.0531162	0.514	a	0.130481	0.771	a	0.105078	0.613	a	0.0254034
Threonine		0.225	a	0.0294449	0.251	a	0.0519615	0.327	a	0.023094	0.296	a	0.0167432
beta-Alanine		0.015	a	0.00635085	0.029	a	0.00981495	0	a	0	0.039	a	0.0138564
Aspartic acid		0.392	a	0.0767876	0.15	b	0.0219393	0.347	a	0.0294449	0.176	b	0.0433013
GABA		0.353	a	0.0404145	0.418	a	0.222857	0.558	a	0.130481	0.596	a	0.29849
Oxoproline	*	7.581	b	0.277705	14.869	a	1.18472	12.162	ab	0.40299	17.923	a	3.33882
Cysteine		0.271	a	0.0190526	0.438	a	0.0259808	0.455	a	0.0508068	0.531	a	0.116047
Arginine		0.254	b	0.0167432	0.34	b	0.0739008	0.609	a	0.0473427	0.401	ab	0.0952628
Citruline	*	3.722	b	0.322161	4.656	b	0.451488	8.153	a	0.687047	5.033	b	0.80194
Glutamine		0.086	c	0.0173205	0.44	b	0.046188	0.367	b	0.0998816	1.05	a	0.129326
Glutamic acid		0.05	a	0.0080829	0.127	a	0.0034641	0.172	a	0.0496521	0.139	a	0.0173205
Phenylalanine		0.1	a	0.0190526	0.278	a	0.0658179	0.135	a	0.0254034	0.16	a	0.0259808
Putrescine		0.195	b	0.0196299	0.119	c	0.0121244	0.306	a	0.0300222	0.179	bc	0.0242487
Asparagine		0.083	b	0.0109697	0.178	a	0.0311769	0.174	a	0.0294449	0.221	a	0.0323316
Lysine		0.436	b	0.0663953	0	c	0	0.701	a	0.0698594	0.801	a	0.0704367
Tyrosine		0.035	c	0.011547	0.145	b	0.0202073	0.021	c	0.0046188	0.223	a	0.0381051
Total		10.967	c	0.337173	18.929	b	1.48668	18.394	b	0.594093	27.769	a	3.23258
Other compounds
Ethanolamine	*	0.27	ab	0.0282902	0.133	c	0.023094	0.366	a	0.0600444	0.179	bc	0.032909
Phosphoric acid	*	1.481	a	0.531162	1.929	a	0.255189	1.034	a	0.1657	1.115	a	0.239023
Pantothenate		0.255	a	0.0173205	0.276	a	0.0311769	0.22	a	0.0150111	0.406	a	0.133945
Benzoic acid	*	0.007	a	0.00173205	0.002	b	0.00173205	0	b	0	0	b	0
Gluconic γ - lactone	*	0.446	c	0.110274	3.179	a	0.352761	0.632	c	0.0802517	1.576	b	0.305418
Total		5.931	b	0.208423	7.116	b	0.646055	10.079	a	0.711873	6.912	b	0.842354
		l;*
