# Supplementary material for: Tolerance of Transplastomic Tobacco Plants Overexpressing a Theta Class Glutathione Transferase to Abiotic and Oxidative Stresses
Source: Front Plant Sci. 2019 Jan 11;9:1861. doi: 10.3389/fpls.2018.01861 (PMC6337918; doi:10.3389/fpls.2018.01861)
Supplement: Supplementary file 4 [file Data_Sheet_3.xlsx]

## Sheet: Table S1
Table S1: Metabolomics analysis. Comparisons between treatments (Control; C and MAN_H; high mannitol) and genotypes (ptAtGSTT2a and WT). Data are relative to the MF. Asterisks indicate significant differences at p<0.05.
	Treatment						Genotype
	C			MAN_H			ptAtGSTT2a			WT
	Mean		se	Mean		se	Mean		se	Mean		se
Soluble sugars
Xylose	0.8999		0.104361	0.8518		0.1099	0.6743		0.0479406	1.0774	*	0.0681979
Arabinose	0.1237		0.0171301	0.1323		0.0184936	0.1324		0.0181834	0.1235		0.0174404
Ribose	0.5661	*	0.0969712	0.2488		0.0181099	0.3096		0.0366444	0.5052	*	0.12096
Threose	0.0752	*	0.00587061	0.0057		0.0021433	0.0416		0.0147459	0.0393		0.01742
Fructose	175.278	*	49.2945	48.0608		8.94298	49.6543		9.43572	173.684	*	50.0097
Glucose	142.934	*	40.2221	43.1226		7.83096	42.5917		7.80022	143.465	*	39.9623
Galactose	2.503	*	0.639566	0.4612		0.118253	0.6554		0.204124	2.3087	*	0.724502
Erythrose	0.0039		0.00295164	1.1093	*	0.0776407	0.5133		0.230542	0.6		0.272616
Mannose-6-deoxy	2.3871		0.423072	1.6378		0.195792	1.5895		0.166733	2.4353		0.417295
6-deoxy-d-Threo-2,5 Hexodiulose	0.0873	*	0.0143663	0.002		0.000987961	0.0321		0.0145581	0.0571	*	0.0256951
Sucrose	76.9259	*	26.2608	21.2678		6.49705	15.7492		3.24935	82.4445	*	24.2124
Total	404.3	*	117.008	118.806		23.068	114.214		20.1892	408.892	*	115.25
Soluble alcohols
Glycerol	0.7099	*	0.133211	0.0986		0.044299	0.2321		0.10472	0.5763	*	0.185128
Erithritol	0.7375	*	0.0848667	0.388		0.0539296	0.4555		0.071374	0.67	*	0.112391
Mannitol	5.0178		0.692385	32.9221	*	2.01573	17.3834		6.04291	20.5565		6.69953
Sorbitol	0.4037		0.0916436	27.9718	*	6.86764	6.7397		2.94139	21.6358	*	9.60892
Myo Inisitol	10.3618	*	1.48902	2.6434		0.531033	4.4776		1.28835	8.5275	*	2.27081
Total	17.2308		2.2012	64.0232	*	8.51154	29.2879		7.52008	51.9662	*	13.7209
Organic acids
Glyceric acid	0.9902		0.17751	2.0817	*	0.382337	1.3592		0.286256	1.7126		0.449886
Malic acid	9.6885		1.7095	7.2745		0.761591	7.1783		0.722673	9.7847		1.6981
Threonic acid	9.2155	*	2.39187	3.8249		0.631417	3.871		0.646673	9.1693	*	2.40835
2-Oxoglutaric acid	3.3537	*	0.76462	0.6224		0.0903209	1.1609		0.308705	2.8152	*	0.984797
Citric acid	0.3032	*	0.0483121	0.0911		0.0121086	0.1489		0.0339132	0.2454	*	0.0699574
Quinic acid	1.64	*	0.345219	5.4194		0.954231	2.1754		0.608298	4.8839	*	1.16381
Gluconic acid	0.055		0.00636867	0.0662		0.00924682	0.0552		0.00647482	0.066		0.00921825
2-Isopropylmalic acid	1.1036	*	0.253943	0.5321		0.109035	0.6681		0.0832255	0.9676	*	0.305174
Pipecolic acid	0.1065	*	0.0273771	0.009		0.00343745	0.0448		0.0152603	0.0707		0.0375548
Total	26.3495		5.17506	19.9123		2.32129	16.617		1.56075	29.6449	*	4.11156
Amino acids
Alanine	0.1869	*	0.0351053	0.1143		0.0312596	0.0854		0.0160115	0.2159	*	0.0279079
Valine	0.1574	*	0.0269158	0.0547		0.0116555	0.0687		0.016583	0.1435	*	0.0328803
Isoleucine	0.2339	*	0.0279283	0.0474		0.0095775	0.1175		0.0375548	0.1638		0.0522109
Proline	1.3917		0.507212	2.6245	*	1.10476	0.3157		0.0474711	3.7005	*	0.694132
Glycine	3.2378	*	0.886875	0.9282		0.213689	0.987		0.273494	3.1791	*	0.900187
Serine	3.0394	*	0.478263	0.7466		0.0942768	1.3737		0.362529	2.4123	*	0.72391
Threonine	1.2928	*	0.18561	0.3622		0.0413882	0.6053		0.150272	1.0496	*	0.28363
beta-Alanine	0.0313		0.0176812	0.0455		0.0114718	0.048		0.0138927	0.0288		0.0153134
Aspartic acid	1.682	*	0.159931	0.2154		0.0346929	0.8852		0.346309	1.0122		0.346889
GABA	2.1434	*	0.441337	0.6781		0.240181	0.9645		0.251681	1.857	*	0.569388
Oxoproline	46.4629	*	7.09167	21.7344		2.91824	24.1752		3.06139	44.0221	*	8.43771
Cysteine	1.7134	*	0.299377	0.6423		0.0944197	0.8096		0.135792	1.546	*	0.374947
Arginine	2.0729	*	0.478949	0.4902		0.0831438	0.7165		0.14937	1.8466	*	0.580321
Citruline	28.3875	*	6.1695	6.3873		0.694296	10.3066		2.23932	24.4682	*	7.86612
Glutamine	1.1133		0.4124	1.0189		0.239429	0.4345		0.0553993	1.6977	*	0.256213
Glutamic acid	0.5409	*	0.189746	0.1753		0.016085	0.1767		0.019204	0.5395	*	0.189999
Phenylalanine	0.5472	*	0.0923988	0.2794		0.0444664	0.3676		0.0520231	0.459		0.118935
Putrescine	1.1778	*	0.188627	0.2		0.0312841	0.4669		0.15019	0.9109	*	0.299826
Asparagine	0.6124	*	0.141972	0.2643		0.0361014	0.2728		0.0383345	0.6039	*	0.145438
Lysine	2.6761	*	0.451188	0.5789		0.26241	0.8865		0.414054	2.3685	*	0.56671
Tyrosine	0.1244		0.0242214	0.2471	*	0.0433233	0.1568		0.0240907	0.2147		0.0552523
Total	69.2596	*	11.1614	31.2468		4.55486	33.4465		5.05348	67.0599	*	12.3003
Other compounds
Ethanolamine	1.4823	*	0.227276	0.2078		0.0333539	0.626		0.216196	1.0642	*	0.386358
Phosphoric acid	5.6485	*	1.04943	1.9454		0.253779	4.147		1.28312	3.447		0.917387
Pantothenic acid	1.0814	*	0.0506677	0.4564		0.105655	0.6815		0.16272	0.8562		0.152522
Benzoic acid	0.0148	*	0.00699738	0.002		0.00102062	0.0158	*	0.00665853	0.001		0
Gluconic γ - lactone	2.5199		0.417213	3.0168		0.427763	2.7842		0.513597	2.7525		0.34332
Total	37.7918	*	6.3564	9.1981		0.7331	16.2435		3.54054	30.7465	*	9.44099

## Sheet: Table S2
Table S2: Metabolomics analysis. Interaction between treatment and genotype. Raw data of the genotypes grown in different stress conditions. Different letters indicate significant differences at p<0.05.
		ptAtGSTT2a Control			ptAtGSTT2a MAN_H			WT Control			WT MAN_H
		Mean		se	Mean		se	Mean		se	Mean		se
Soluble sugars
Xylose		0.171	b	0.0184752	0.554	a	0.0617765	0.216	b	0.0155885	0.726	a	0.0877572
Arabinose		0.023	c	0.00173205	0.144	a	0.00981495	0.03	c	0.0046188	0.065	b	0.0069282
Ribose		0.095	b	0.0046188	0.197	a	0.0167432	0.146	ab	0.0236714	0.183	a	0.0219393
Threose	*	0.018	a	0.00288675	0.009	b	0.00057735	0.015	a	0.0011547	0	c	0
Fructose		17.328	b	0.976877	24.506	b	0.894316	54.835	a	6.56159	46.48	a	4.0276
Glucose		14.493	b	1.50804	22.292	b	1.3868	44.428	a	6.12626	41.455	a	3.27184
Galactose		0.268	c	0.0311769	0.187	c	0.0525389	0.766	a	0.034641	0.485	b	0.0635085
Erythrose	*	0.002	b	0.00173205	0.863	a	0.0814064	0	b	0	0.83	a	0.0785196
Mannose-6-deoxy	*	0.41	b	0.0184752	1.282	a	0.302532	0.609	b	0.118357	1.219	a	0.152998
6-deoxy-d-Threo-2,5 Hexodiulose	*	0.015	a	0.0034641	0.002	b	0.00173205	0.022	a	0.0023094	0	b	0
Sucrose		5.649	b	0.168586	7.247	b	0.706099	25.62	a	4.51603	23.51	a	4.84281
Total		38.917	b	2.56805	59.6	b	2.92717	127.319	a	17.1525	115.699	a	12.148
Soluble alcohols
Glycerol	*	0.114	b	0.0092376	0	c	0	0.187	a	0.0317543	0.136	ab	0.0121244
Erithritol	*	0.14	a	0.0138564	0.289	a	0.0819837	0.177	a	0.0132791	0.301	a	0.0375278
Mannitol		0.968	b	0.138564	26.096	a	0.951473	1.195	b	0.185329	24.226	a	2.65408
Sorbitol		0.068	c	0.011547	11.172	b	1.03519	0.104	c	0.0300222	29.579	a	2.78341
Myo Inisitol		1.785	a	0.166854	1.447	a	0.359112	2.638	a	0.187061	2.475	a	0.414537
Total		3.075	c	0.0513842	39.005	b	0.524234	4.301	c	0.252302	56.717	a	4.39133
Organic acids
Glyceric acid		0.24	b	0.0583124	1.475	a	0.384515	0.197	b	0.0623538	1.675	a	0.443405
Malic acid		1.895	b	0.177824	5.64	a	1.14431	2.287	b	0.621806	5.456	a	0.579082
Threonic acid	*	1.175	a	0.199763	2.514	a	0.667994	2.673	a	0.560607	3.238	a	0.553679
2-Oxoglutaric acid	*	0.434	b	0.0733235	0.474	b	0.139141	0.968	a	0.10681	0.474	b	0.0687047
Citric acid		0.053	a	0.00866025	0.071	a	0.0132791	0.077	a	0.00981495	0.068	a	0.0144338
Quinic acid	*	0.228	c	0.0508068	2.899	b	0.418002	0.461	c	0.0398372	5.13	a	0.400681
Gluconic acid	*	0.014	b	0.0023094	0.045	a	0.00866025	0.01	b	0.00173205	0.055	a	0.0080829
2-Isopropylmalic acid	*	0.144	b	0.0311769	0.634	a	0.092376	0.317	b	0.0386825	0.218	b	0.011547
piperidine-2-carboxylic acid	*	0.019	a	0.00288675	0.012	a	0.00404145	0.027	a	0.00981495	0.003	a	0.00288675
Total		4.183	b	0.408764	13.753	a	2.58018	6.989	b	1.28922	16.314	a	1.42548
Amino acids
Alanine		0.027	b	0.00404145	0.05	b	0.0150111	0.051	b	0.0023094	0.117	a	0.0271355
Valine		0.026	b	0.0023094	0.028	b	0.0046188	0.041	ab	0.00519615	0.053	a	0.00981495
Isoleucine		0.047	a	0.00981495	0.038	a	0.0132791	0.054	a	0.00404145	0.034	a	0.00981495
Proline		0.088	b	0.0190526	0.232	b	0.0508068	0.475	b	0.0894893	3.443	a	0.524811
Glycine		0.369	b	0.0767876	0.403	b	0.108542	0.974	a	0.175514	0.955	a	0.0623538
Serine		0.527	a	0.0531162	0.514	a	0.130481	0.771	a	0.105078	0.613	a	0.0254034
Threonine		0.225	a	0.0294449	0.251	a	0.0519615	0.327	a	0.023094	0.296	a	0.0167432
beta-Alanine		0.015	a	0.00635085	0.029	a	0.00981495	0	a	0	0.039	a	0.0138564
Aspartic acid		0.392	a	0.0767876	0.15	b	0.0219393	0.347	a	0.0294449	0.176	b	0.0433013
GABA		0.353	a	0.0404145	0.418	a	0.222857	0.558	a	0.130481	0.596	a	0.29849
Oxoproline	*	7.581	b	0.277705	14.869	a	1.18472	12.162	ab	0.40299	17.923	a	3.33882
Cysteine		0.271	a	0.0190526	0.438	a	0.0259808	0.455	a	0.0508068	0.531	a	0.116047
Arginine		0.254	b	0.0167432	0.34	b	0.0739008	0.609	a	0.0473427	0.401	ab	0.0952628
Citruline	*	3.722	b	0.322161	4.656	b	0.451488	8.153	a	0.687047	5.033	b	0.80194
Glutamine		0.086	c	0.0173205	0.44	b	0.046188	0.367	b	0.0998816	1.05	a	0.129326
Glutamic acid		0.05	a	0.0080829	0.127	a	0.0034641	0.172	a	0.0496521	0.139	a	0.0173205
Phenylalanine		0.1	a	0.0190526	0.278	a	0.0658179	0.135	a	0.0254034	0.16	a	0.0259808
Putrescine		0.195	b	0.0196299	0.119	c	0.0121244	0.306	a	0.0300222	0.179	bc	0.0242487
Asparagine		0.083	b	0.0109697	0.178	a	0.0311769	0.174	a	0.0294449	0.221	a	0.0323316
Lysine		0.436	b	0.0663953	0	c	0	0.701	a	0.0698594	0.801	a	0.0704367
Tyrosine		0.035	c	0.011547	0.145	b	0.0202073	0.021	c	0.0046188	0.223	a	0.0381051
Total		10.967	c	0.337173	18.929	b	1.48668	18.394	b	0.594093	27.769	a	3.23258
Other compounds
Ethanolamine	*	0.27	ab	0.0282902	0.133	c	0.023094	0.366	a	0.0600444	0.179	bc	0.032909
Phosphoric acid	*	1.481	a	0.531162	1.929	a	0.255189	1.034	a	0.1657	1.115	a	0.239023
Pantothenate		0.255	a	0.0173205	0.276	a	0.0311769	0.22	a	0.0150111	0.406	a	0.133945
Benzoic acid	*	0.007	a	0.00173205	0.002	b	0.00173205	0	b	0	0	b	0
Gluconic γ - lactone	*	0.446	c	0.110274	3.179	a	0.352761	0.632	c	0.0802517	1.576	b	0.305418
Total		5.931	b	0.208423	7.116	b	0.646055	10.079	a	0.711873	6.912	b	0.842354
		l;*

## Sheet: Table S6A
Table S6A: Log2 fold change of DEGs in WT_Control_vs_GST_Control
GeneID	Length	log2FoldChange (WT_C/GST_C)	Probability	Up/Down-Regulation (WT_C/GST_C)	Symbol	Cellular Component	Molecular Function	Biological Process	Kegg Orthology	Nr Description
107827359	1599	14.311	1	Up	LOC107827359	NA	NA	NA	K03233//elongation factor 1-gamma	gi|698450004|ref|XP_009774948.1|//PREDICTED: elongation factor 1-gamma 2-like isoform X2 [Nicotiana sylvestris];gi|698449998|ref|XP_009774942.1|//PREDICTED: elongation factor 1-gamma 2-like isoform X1 [Nicotiana sylvestris]
107788457	1606	13.441	1	Up	LOC107788457	NA	NA	GO:0006412//translation	K03233//elongation factor 1-gamma	gi|698526287|ref|XP_009759974.1|//PREDICTED: elongation factor 1-gamma 2-like isoform X2 [Nicotiana sylvestris];gi|698526285|ref|XP_009759973.1|//PREDICTED: elongation factor 1-gamma 2-like isoform X1 [Nicotiana sylvestris]
107828001	680	9.71253	1	Up	LOC107828001	GO:0009536//plastid	NA	NA	NA	gi|698544055|ref|XP_009766934.1|//PREDICTED: probable plastid-lipid-associated protein 12, chloroplastic [Nicotiana sylvestris]
107788524	756	9.37613	1	Up	LOC107788524	NA	NA	NA	NA	gi|698449991|ref|XP_009774936.1|//PREDICTED: uncharacterized protein LOC104224910 [Nicotiana sylvestris]
BGI_novel_G037601	2169	9.0634	1	Up	NA	NA	NA	NA	NA
BGI_novel_G002594	2911	8.91886	1	Up	NA	NA	NA	NA	K11855//ubiquitin carboxyl-terminal hydrolase 36/42 [EC:3.4.19.12]	XP_012748652.1//hypothetical protein SAMD00019534_115110, partial [Acytostelium subglobosum LB1]
107799184	1089	8.61716	1	Up	LOC107799184	GO:0043231//intracellular membrane-bounded organelle	NA	NA	NA	gi|698544055|ref|XP_009766934.1|//PREDICTED: probable plastid-lipid-associated protein 12, chloroplastic [Nicotiana sylvestris]
BGI_novel_G024152	684	8.61655	1	Up	NA	NA	NA	NA	NA
BGI_novel_G005145	2239	8.15987	0.958817	Up	NA	NA	NA	NA	NA	XP_019576213.1//PREDICTED: ACT domain-containing protein ACR3, partial [Rhinolophus sinicus]
107764992	1412	8.03342	1	Up	LOC107764992	NA	NA	NA	K13544//null	gi|698449943|ref|XP_009774878.1|//PREDICTED: putative methylesterase 14, chloroplastic [Nicotiana sylvestris]
BGI_novel_G022582	1425	7.94837	0.971334	Up	NA	NA	NA	NA	K09560//suppressor of tumorigenicity protein 13	XP_019577176.1//PREDICTED: FAM10 family protein At4g22670 [Rhinolophus sinicus]
BGI_novel_G028425	1196	7.93369	0.970228	Up	NA	NA	NA	NA	K00049//glyoxylate/hydroxypyruvate reductase [EC:1.1.1.79 1.1.1.81];K15919//hydroxypyruvate reductase 2	XP_019578417.1//PREDICTED: glyoxylate/hydroxypyruvate reductase A HPR2 [Rhinolophus sinicus]
107760162	910	7.92778	1	Up	LOC107760162	NA	NA	NA	NA	gi|697133960|ref|XP_009621029.1|//PREDICTED: mini zinc finger protein 2-like [Nicotiana tomentosiformis]
107815961	545	7.89785	1	Up	LOC107815961	NA	NA	NA	K03137//transcription initiation factor TFIIE subunit beta	gi|698489148|ref|XP_009791144.1|//PREDICTED: uncharacterized protein LOC104238483 [Nicotiana sylvestris]
BGI_novel_G006823	2481	7.88874	1	Up	NA	NA	NA	NA	NA
BGI_novel_G037366	2191	7.79116	0.980662	Up	NA	NA	NA	NA	K12603//CCR4-NOT transcription complex subunit 6 [EC:3.1.13.4];K13416//brassinosteroid insensitive 1-associated receptor kinase 1 [EC:2.7.10.1 2.7.11.1]	XP_019576341.1//PREDICTED: putative leucine-rich repeat receptor-like serine/threonine-protein kinase At2g14440 [Rhinolophus sinicus]
BGI_novel_G031876	991	7.67243	0.975617	Up	NA	NA	NA	NA	K06889//uncharacterized protein;K13704//abhydrolase domain-containing protein 12 [EC:3.1.1.23]	XP_009095197.1//PREDICTED: protein ABHD17A, partial [Serinus canaria]
107762172	1447	7.61298	1	Up	LOC107762172	NA	NA	NA	NA	gi|4097585|gb|AAD09518.1|//NTGP4, partial [Nicotiana tabacum]
BGI_novel_G024013	1212	7.56224	0.899684	Up	NA	GO:0031902//late endosome membrane;GO:0000813//ESCRT I complex	NA	GO:0015031//protein transport	K12185//ESCRT-I complex subunit VPS37	XP_019753947.1//PREDICTED: vacuolar protein sorting-associated protein 37A [Dendroctonus ponderosae]
BGI_novel_G021943	1407	7.50779	1	Up	NA	NA	NA	NA	NA
BGI_novel_G037600	2432	7.37938	1	Up	NA	NA	NA	NA	NA
107797245	1395	7.35835	1	Up	LOC107797245	NA	NA	NA	NA	NA
BGI_novel_G012231	2338	7.31288	1	Up	NA	NA	NA	NA	NA
BGI_novel_G030802	3491	7.22882	0.999714	Up	NA	NA	NA	NA	K08790//serine/threonine kinase 38 [EC:2.7.11.1];K20714//serine/threonine-protein kinase OXI1 [EC:2.7.11.1];K08791//serine/threonine-protein kinase LATS1/2 [EC:2.7.11.1];K08789//microtubule-associated serine/threonine kinase [EC:2.7.11.1]	XP_019576886.1//PREDICTED: serine/threonine-protein kinase D6PKL2, partial [Rhinolophus sinicus]
107773328	765	7.21917	0.999147	Up	LOC107773328	NA	NA	NA	NA	gi|697147960|ref|XP_009628153.1|//PREDICTED: uncharacterized protein LOC104118584 [Nicotiana tomentosiformis]
BGI_novel_G035015	743	7.09803	0.966512	Up	NA	NA	NA	NA	K20557//transcription factor VIP1	XP_019577442.1//PREDICTED: transcription factor VIP1-like [Rhinolophus sinicus]
BGI_novel_G026409	1787	7.08746	1	Up	NA	NA	NA	NA	K08233//polyneuridine-aldehyde esterase [EC:3.1.1.78]	XP_019578715.1//PREDICTED: methylesterase 9-like [Rhinolophus sinicus]
BGI_novel_G029927	2036	7.07146	1	Up	NA	NA	NA	NA	NA	XP_019576157.1//PREDICTED: uncharacterized protein At1g04910-like [Rhinolophus sinicus]
BGI_novel_G014874	3146	7.03892	0.94983	Up	NA	GO:0005618//cell wall;GO:0005773//vacuole	GO:0030246//carbohydrate binding;GO:0004565//beta-galactosidase activity	GO:0005975//carbohydrate metabolic process	K12309//beta-galactosidase [EC:3.2.1.23]	XP_019575987.1//PREDICTED: beta-galactosidase 5 [Rhinolophus sinicus]
BGI_novel_G010678	839	7.03342	0.947375	Up	NA	NA	NA	NA	NA	KRT79275.1//hypothetical protein AMK59_8259 [Oryctes borbonicus]
BGI_novel_G002626	2944	7.01123	1	Up	NA	GO:0016020//membrane	NA	NA	K16482//centriolar protein POC1;K16794//platelet-activating factor acetylhydrolase IB subunit alpha	XP_001450017.1//hypothetical protein [Paramecium tetraurelia strain d4-2]
BGI_novel_G008888	706	6.97728	0.928636	Up	NA	NA	GO:0003723//RNA binding	NA	NA	XP_004348505.1//RNA binding motif protein [Acanthamoeba castellanii str. Neff]
BGI_novel_G034497	2803	6.91886	0.999797	Up	NA	GO:0016602//CCAAT-binding factor complex	GO:0003677//DNA binding;GO:0046982//protein heterodimerization activity;GO:0003700//DNA binding transcription factor activity	GO:0006351//transcription, DNA-templated	K08066//nuclear transcription factor Y, gamma	XP_014675571.1//PREDICTED: nuclear transcription factor Y subunit gamma-like [Priapulus caudatus]
BGI_novel_G026614	1024	6.89482	1	Up	NA	NA	NA	NA	K05605//3-hydroxyisobutyryl-CoA hydrolase [EC:3.1.2.4]	KRY94337.1//putative 3-hydroxyisobutyryl-CoA hydrolase 3, partial [Trichinella zimbabwensis]
BGI_novel_G003187	2208	6.88874	1	Up	NA	NA	GO:0005524//ATP binding;GO:0004672//protein kinase activity	NA	K21440//ankyrin repeat domain-containing protein 50;K13278//60kDa lysophospholipase [EC:3.1.1.5 3.1.1.47 3.5.1.1]	XP_004353569.1//ankyrin 2,3/unc44, putative [Acanthamoeba castellanii str. Neff]
BGI_novel_G029843	2264	6.88264	0.945904	Up	NA	NA	NA	NA	K04733//interleukin-1 receptor-associated kinase 4 [EC:2.7.11.1];K04730//interleukin-1 receptor-associated kinase 1 [EC:2.7.11.1];K13416//brassinosteroid insensitive 1-associated receptor kinase 1 [EC:2.7.10.1 2.7.11.1];K13436//pto-interacting protein 1 [EC:2.7.11.1]	XP_019576809.1//PREDICTED: probable serine/threonine-protein kinase PIX13 [Rhinolophus sinicus]
BGI_novel_G000748	3650	6.85175	0.935531	Up	NA	NA	GO:0003779//actin binding;GO:0005509//calcium ion binding	NA	K17336//plastin-3;K17275//plastin-1;K17276//plastin-2	XP_020431662.1//actin binding protein [Polysphondylium pallidum PN500]
107767780	1397	6.81378	0.96041	Up	LOC107767780	NA	NA	NA	K02984//small subunit ribosomal protein S3Ae;K13420//null	gi|697144566|ref|XP_009626397.1|//PREDICTED: leucine-rich repeat extensin-like protein 4 [Nicotiana tomentosiformis]
107762161	4104	6.81378	0.938801	Up	LOC107762161	NA	GO:0016727//oxidoreductase activity, acting on CH or CH2 groups, oxygen as acceptor;GO:0046914//transition metal ion binding;GO:0051536//iron-sulfur cluster binding;GO:0050662//coenzyme binding	GO:0008152//metabolic process	K00106//xanthine dehydrogenase/oxidase [EC:1.17.1.4 1.17.3.2]	gi|698567951|ref|XP_009773918.1|//PREDICTED: xanthine dehydrogenase 1-like [Nicotiana sylvestris]
BGI_novel_G025620	1489	6.80735	0.938279	Up	NA	NA	NA	NA	NA
BGI_novel_G026739	2182	6.79442	0.93835	Up	NA	NA	NA	NA	K11787//phosphoribosylamine--glycine ligase / phosphoribosylglycinamide formyltransferase / phosphoribosylformylglycinamidine cyclo-ligase [EC:6.3.4.13 2.1.2.2 6.3.3.1]	XP_005973980.1//PREDICTED: phosphoribosylamine--glycine ligase, chloroplastic-like [Pantholops hodgsonii]
BGI_novel_G011560	2518	6.77479	0.939527	Up	NA	NA	NA	NA	K14416//elongation factor 1 alpha-like protein	XP_005982057.1//PREDICTED: HBS1-like protein isoform X2 [Pantholops hodgsonii]
BGI_novel_G014761	987	6.75489	0.967325	Up	NA	NA	NA	NA	NA
BGI_novel_G023241	5450	6.7211	1	Up	NA	NA	NA	NA	NA	KMQ86167.1//gag-pol polyprotein [Lasius niger]
BGI_novel_G002652	632	6.71425	0.977444	Up	NA	NA	NA	NA	NA	XP_014614963.1//PREDICTED: protein TIC 214-like, partial [Polistes canadensis]
BGI_novel_G010480	1882	6.71425	0.988722	Up	NA	NA	NA	NA	NA
BGI_novel_G012098	1153	6.67243	0.999895	Up	NA	NA	NA	NA	K15730//cytosolic prostaglandin-E synthase [EC:5.3.99.3]	XP_015912861.1//prostaglandin E synthase 3 isoform X1 [Parasteatoda tepidariorum]
BGI_novel_G036368	3154	6.66534	0.984446	Up	NA	NA	NA	NA	K00695//sucrose synthase [EC:2.4.1.13]	XP_019575854.1//PREDICTED: sucrose synthase 3 [Rhinolophus sinicus]
107807475	1348	6.66534	0.999989	Up	LOC107807475	NA	NA	NA	NA	gi|697148561|ref|XP_009628467.1|//PREDICTED: protein ROS1-like [Nicotiana tomentosiformis]
BGI_novel_G014274	3565	6.65821	0.891868	Up	NA	GO:0005634//nucleus	GO:0050265//RNA uridylyltransferase activity;GO:0016779//nucleotidyltransferase activity;GO:0003730//mRNA 3'-UTR binding	GO:0006378//mRNA polyadenylation	K18709//speckle targeted PIP5K1A-regulated poly(A) polymerase [EC:2.7.7.19 2.7.7.52]	XP_012666093.1//PREDICTED: speckle targeted PIP5K1A-regulated poly(A) polymerase isoform X2 [Otolemur garnettii]
BGI_novel_G024233	1221	6.65821	0.887599	Up	NA	NA	GO:0005096//GTPase activator activity	NA	K20242//ecotropic viral integration site 5 protein;K20133//USP6 N-terminal-like protein	XP_002370661.1//TBC domain-containing protein [Toxoplasma gondii ME49]
107771737	2537	6.65105	1	Up	LOC107771737	NA	NA	NA	K17085//transmembrane 9 superfamily member 1	gi|697168193|ref|XP_009592973.1|//PREDICTED: putative phagocytic receptor 1b [Nicotiana tomentosiformis]
107799406	2890	6.20945	0.834219	Up	LOC107799406	GO:0043231//intracellular membrane-bounded organelle	GO:0005515//protein binding;GO:0003676//nucleic acid binding	GO:0006351//transcription, DNA-templated;GO:0009755//hormone-mediated signaling pathway	K14486//null	gi|697167802|ref|XP_009592767.1|//PREDICTED: auxin response factor 9-like [Nicotiana tomentosiformis]
107812055	873	6.15192	0.937278	Up	LOC107812055	GO:0030529//intracellular ribonucleoprotein complex;GO:0009536//plastid	GO:0003723//RNA binding;GO:0005198//structural molecule activity	GO:0010467//gene expression	K02879//large subunit ribosomal protein L17	gi|697134338|ref|XP_009621221.1|//PREDICTED: 50S ribosomal protein L17, chloroplastic-like [Nicotiana tomentosiformis]
107818130	1425	5.54844	0.827946	Up	LOC107818130	NA	NA	NA	K02984//small subunit ribosomal protein S3Ae;K13420//null	gi|698460160|ref|XP_009781465.1|//PREDICTED: leucine-rich repeat extensin-like protein 4 [Nicotiana sylvestris]
BGI_novel_G023879	3675	5.52095	1	Up	NA	NA	NA	NA	K09228//KRAB domain-containing zinc finger protein;K15261//poly [ADP-ribose] polymerase 10/14/15 [EC:2.4.2.30];K18626//trichohyalin	XP_019577783.1//PREDICTED: immune-associated nucleotide-binding protein 9-like [Rhinolophus sinicus]
BGI_novel_G018602	1619	5.49476	0.910562	Up	NA	NA	NA	NA	NA
BGI_novel_G004845	1335	5.41709	0.842677	Up	NA	NA	NA	NA	K15003//cytochrome P450 family 9 [EC:1.14.-.-]	KXJ11144.1//Copia protein [Exaiptasia pallida]
BGI_novel_G020949	389	5.34577	0.917128	Up	NA	NA	NA	NA	NA	KRY04100.1//hypothetical protein T12_5690, partial [Trichinella patagoniensis]
107773292	657	5.31677	0.999997	Up	LOC107773292	NA	NA	NA	NA	NA
BGI_novel_G032064	270	5.16725	0.852822	Up	NA	NA	NA	NA	NA
107760747	1417	5.01975	0.959218	Up	LOC107760747	NA	NA	NA	K01872//alanyl-tRNA synthetase [EC:6.1.1.7];K07300//Ca2+:H+ antiporter	gi|698574285|ref|XP_009775627.1|//PREDICTED: uncharacterized protein LOC104225506 [Nicotiana sylvestris]
107784614	1688	4.89356	0.816794	Up	LOC107784614	NA	NA	NA	NA	gi|697105779|ref|XP_009606716.1|//PREDICTED: COBRA-like protein 4 [Nicotiana tomentosiformis]
107771950	2167	4.82655	0.80158	Up	LOC107771950	NA	NA	NA	NA	gi|698579730|ref|XP_009777099.1|//PREDICTED: WEB family protein At2g38370 [Nicotiana sylvestris]
BGI_novel_G026851	936	4.63227	0.828458	Up	NA	NA	NA	NA	NA	KZS00134.1//Uncharacterized protein APZ42_003699, partial [Daphnia magna]
107792763	764	4.62716	0.916261	Up	LOC107792763	NA	NA	NA	K17422//large subunit ribosomal protein L41	gi|698571570|ref|XP_009774909.1|//PREDICTED: 39S ribosomal protein L41-A, mitochondrial-like [Nicotiana sylvestris]
107806565	1431	4.56041	0.987627	Up	LOC107806565	NA	NA	NA	K18823//null	gi|697156515|ref|XP_009587012.1|//PREDICTED: putative UDP-rhamnose:rhamnosyltransferase 1 [Nicotiana tomentosiformis]
107770485	992	4.36879	0.832052	Up	LOC107770485	NA	NA	NA	K19519//transforming growth factor-beta-induced protein;K03456//serine/threonine-protein phosphatase 2A regulatory subunit A	gi|698553304|ref|XP_009769904.1|//PREDICTED: fasciclin-like arabinogalactan protein 12 [Nicotiana sylvestris]
107778315	935	4.27053	0.939204	Up	LOC107778315	NA	NA	NA	K19519//transforming growth factor-beta-induced protein;K03456//serine/threonine-protein phosphatase 2A regulatory subunit A	gi|697153240|ref|XP_009630865.1|//PREDICTED: fasciclin-like arabinogalactan protein 12 [Nicotiana tomentosiformis]
107773467	549	4.18587	0.981552	Up	LOC107773467	NA	NA	NA	K20093//DNA excision repair protein ERCC-6-like [EC:3.6.4.12];K15402//null;K13428//null;K14833//nucleolar complex protein 2;K01623//fructose-bisphosphate aldolase, class I [EC:4.1.2.13]	gi|971582026|ref|XP_015159654.1|//PREDICTED: uncharacterized mitochondrial protein AtMg00810-like [Solanum tuberosum]
107802478	1975	4.15721	0.821443	Up	LOC107802478	GO:0005576//extracellular region	GO:0016682//oxidoreductase activity, acting on diphenols and related substances as donors, oxygen as acceptor;GO:0046914//transition metal ion binding	GO:0009808//lignin metabolic process	K05909//laccase [EC:1.10.3.2]	gi|698527037|ref|XP_009760365.1|//PREDICTED: laccase-17-like [Nicotiana sylvestris]
BGI_novel_G026995	633	4.10759	0.812609	Up	NA	NA	NA	NA	NA	XP_005974044.1//PREDICTED: 3-phosphoshikimate 1-carboxyvinyltransferase, chloroplastic-like [Pantholops hodgsonii]
107827908	622	4.06774	0.860435	Up	LOC107827908	NA	NA	NA	NA	NA
BGI_novel_G036372	3817	3.91966	0.830622	Up	NA	NA	NA	NA	K00695//sucrose synthase [EC:2.4.1.13]	XP_019575854.1//PREDICTED: sucrose synthase 3 [Rhinolophus sinicus]
BGI_novel_G025062	3198	3.8501	0.81838	Up	NA	NA	NA	NA	NA	XP_019578704.1//PREDICTED: uncharacterized protein C18orf8-like, partial [Rhinolophus sinicus]
107770898	1220	3.78207	0.830599	Up	LOC107770898	NA	NA	NA	K08066//nuclear transcription factor Y, gamma	gi|698503462|ref|XP_009797323.1|//PREDICTED: dr1-associated corepressor-like isoform X1 [Nicotiana sylvestris]
BGI_novel_G011310	382	3.66292	0.938331	Up	NA	NA	NA	NA	NA	XP_011861205.1//PREDICTED: 60S ribosomal protein L2, mitochondrial-like [Vollenhovia emeryi]
107794626	325	3.4944	0.803468	Up	LOC107794626	NA	NA	NA	NA	gi|698490512|ref|XP_009791744.1|//PREDICTED: uncharacterized protein LOC104238926 [Nicotiana sylvestris]
107831874	1316	3.31536	0.932215	Up	LOC107831874	NA	NA	NA	K12448//UDP-arabinose 4-epimerase [EC:5.1.3.5]	gi|698543407|ref|XP_009766733.1|//PREDICTED: uncharacterized protein LOC104218033 [Nicotiana sylvestris]
BGI_novel_G001916	514	3.08334	0.957082	Up	NA	GO:0005576//extracellular region	NA	NA	K20412//peptidase inhibitor 16	XP_013074716.1//PREDICTED: pathogenesis-related protein PR-1-like [Biomphalaria glabrata]
BGI_novel_G006898	2938	3.07162	0.829418	Up	NA	NA	NA	NA	K11820//N-hydroxythioamide S-beta-glucosyltransferase [EC:2.4.1.195];K13493//cytokinin-N-glucosyltransferase [EC:2.4.1.-];K12356//coniferyl-alcohol glucosyltransferase [EC:2.4.1.111];K21374//7-deoxyloganetin glucosyltransferase [EC:2.4.1.324]	XP_019576490.1//PREDICTED: UDP-glycosyltransferase 73B5 [Rhinolophus sinicus]
107780375	2018	3.02628	0.814276	Up	LOC107780375	NA	GO:0016740//transferase activity	NA	K13648//alpha-1,4-galacturonosyltransferase [EC:2.4.1.43]	gi|697176945|ref|XP_009597423.1|//PREDICTED: probable galacturonosyltransferase 12 [Nicotiana tomentosiformis]
107773780	1607	2.94404	0.822028	Up	LOC107773780	NA	NA	NA	K12447//UDP-sugar pyrophosphorylase [EC:2.7.7.64];K08237//null;K17982//null;K01051//pectinesterase [EC:3.1.1.11]	gi|697161103|ref|XP_009589331.1|//PREDICTED: uncharacterized protein LOC104086714 [Nicotiana tomentosiformis]
BGI_novel_G030444	1910	2.81629	0.815241	Up	NA	NA	NA	NA	NA	XP_019577521.1//PREDICTED: ACT domain-containing protein ACR5, partial [Rhinolophus sinicus]
107771252	1337	2.71207	0.830622	Up	LOC107771252	NA	NA	NA	NA	NA
107832337	1365	2.67936	0.976699	Up	LOC107832337	GO:0030312//external encapsulating structure;GO:0005576//extracellular region	GO:0016758//transferase activity, transferring hexosyl groups;GO:0016798//hydrolase activity, acting on glycosyl bonds	GO:0044042//glucan metabolic process	K08235//xyloglucan:xyloglucosyl transferase [EC:2.4.1.207]	gi|698501514|ref|XP_009796455.1|//PREDICTED: xyloglucan endotransglucosylase/hydrolase protein 24-like [Nicotiana sylvestris]
107808770	592	2.64604	0.941416	Up	LOC107808770	GO:0043231//intracellular membrane-bounded organelle	NA	GO:0006950//response to stress	K13449//null	gi|698517842|ref|XP_009803803.1|//PREDICTED: pathogenesis-related protein 1C-like [Nicotiana sylvestris]
107763263	701	2.64299	0.861144	Up	LOC107763263	GO:0043231//intracellular membrane-bounded organelle	NA	GO:0006950//response to stress	K13449//null	gi|698551136|ref|XP_009769213.1|//PREDICTED: pathogenesis-related protein 1C [Nicotiana sylvestris]
BGI_novel_G013966	505	2.64046	0.809778	Up	NA	NA	NA	NA	NA
107800963	1446	2.6256	0.827937	Up	LOC107800963	NA	NA	NA	NA	gi|697178656|ref|XP_009598315.1|//PREDICTED: inactive rhomboid protein 1 isoform X1 [Nicotiana tomentosiformis]
BGI_novel_G003572	3745	2.53874	0.821766	Up	NA	GO:0005874//microtubule	GO:0005524//ATP binding;GO:0008569//ATP-dependent microtubule motor activity, minus-end-directed;GO:0008017//microtubule binding	GO:0007018//microtubule-based movement	K10406//kinesin family member C2/C3	XP_013396814.1//PREDICTED: kinesin-like protein KIFC3 [Lingula anatina]
BGI_novel_G003494	1964	2.46279	0.829946	Up	NA	GO:0005622//intracellular;GO:0016021//integral component of membrane	GO:0005215//transporter activity	NA	NA	EPB80901.1//SEC14-like protein 1 family protein [Ancylostoma ceylanicum]
BGI_novel_G028157	3974	2.30905	0.803035	Up	NA	NA	NA	NA	NA	XP_004338853.1//hypothetical protein ACA1_383730, partial [Acanthamoeba castellanii str. Neff]
BGI_novel_G029062	3959	2.24537	0.800032	Up	NA	NA	NA	NA	K16055//trehalose 6-phosphate synthase/phosphatase [EC:2.4.1.15 3.1.3.12]	XP_019575817.1//PREDICTED: probable alpha,alpha-trehalose-phosphate synthase [UDP-forming] 7 [Rhinolophus sinicus]
107795072	3716	2.2332	0.830699	Up	LOC107795072	NA	NA	NA	K19330//run domain Beclin-1 interacting and cysteine-rich containing protein	gi|697138432|ref|XP_009623292.1|//PREDICTED: uncharacterized protein LOC104114531 isoform X2 [Nicotiana tomentosiformis];gi|697138430|ref|XP_009623291.1|//PREDICTED: uncharacterized protein LOC104114531 isoform X1 [Nicotiana tomentosiformis]
107802579	1772	2.13936	0.978429	Up	LOC107802579	GO:0032991//macromolecular complex;GO:0015630//microtubule cytoskeleton	GO:0032561//guanyl ribonucleotide binding;GO:0017111//nucleoside-triphosphatase activity	GO:0007017//microtubule-based process;GO:0009207//purine ribonucleoside triphosphate catabolic process;GO:0043623//cellular protein complex assembly	K07375//tubulin beta	gi|661890154|emb|CDP06213.1|//unnamed protein product [Coffea canephora]
BGI_novel_G019187	216	2.13876	0.811132	Up	NA	NA	NA	NA	NA
107763645	849	2.11855	0.827769	Up	LOC107763645	GO:0016020//membrane	GO:0005215//transporter activity	GO:0006810//transport	K17469//null	gi|698576190|ref|XP_009776146.1|//PREDICTED: low affinity sulfate transporter 3-like [Nicotiana sylvestris]
BGI_novel_G030103	2370	2.08314	0.813264	Up	NA	GO:0070772//PAS complex	NA	GO:0043550//regulation of lipid kinase activity	K15305//vacuole morphology and inheritance protein 14	XP_004359368.1//hypothetical protein DFA_01404 [Dictyostelium fasciculatum]
BGI_novel_G026060	804	2	0.804779	Up	NA	NA	NA	NA	K21842//protein EFR3	XP_019577026.1//PREDICTED: uncharacterized protein LOC109441274, partial [Rhinolophus sinicus]
BGI_novel_G027302	3028	1.96182	0.801143	Up	NA	GO:0016021//integral component of membrane	GO:0005247//voltage-gated chloride channel activity	GO:1902476//chloride transmembrane transport	K05016//chloride channel 7	XP_019575862.1//PREDICTED: chloride channel protein CLC-a [Rhinolophus sinicus]
107807463	880	1.96153	0.803534	Up	LOC107807463	GO:0031224//intrinsic component of membrane	NA	NA	K03189//urease accessory protein	gi|698451467|ref|XP_009777672.1|//PREDICTED: cytochrome b561 domain-containing protein At4g18260-like isoform X1 [Nicotiana sylvestris];gi|698451471|ref|XP_009777680.1|//PREDICTED: cytochrome b561 domain-containing protein At4g18260-like isoform X2 [Nicotiana sylvestris]
107773685	2643	1.95936	0.804978	Up	LOC107773685	NA	NA	NA	K03006//DNA-directed RNA polymerase II subunit RPB1 [EC:2.7.7.6];K03549//KUP system potassium uptake protein;K12447//UDP-sugar pyrophosphorylase [EC:2.7.7.64];K13420//null	gi|698504037|ref|XP_009797572.1|//PREDICTED: uncharacterized protein LOC104243983 [Nicotiana sylvestris]
107789420	827	1.92161	0.932133	Up	LOC107789420	NA	NA	NA	NA	gi|698526612|ref|XP_009760143.1|//PREDICTED: induced stolen tip protein TUB8-like [Nicotiana sylvestris]
107793794	622	1.90545	0.803675	Up	LOC107793794	NA	NA	GO:0009791//post-embryonic development;GO:0003006//developmental process involved in reproduction;GO:0009725//response to hormone	NA	gi|697149179|ref|XP_009628792.1|//PREDICTED: em protein H5 [Nicotiana tomentosiformis]
BGI_novel_G021762	2603	1.8785	0.814871	Up	NA	NA	NA	NA	K17491//protein phosphatase 4 regulatory subunit 3	XP_014821866.1//PREDICTED: serine/threonine-protein phosphatase 4 regulatory subunit 3B isoform X4 [Calidris pugnax]
BGI_novel_G037302	3468	1.84168	0.8045	Up	NA	NA	NA	NA	K17964//leucine-rich PPR motif-containing protein, mitochondrial;K17710//pentatricopeptide repeat domain-containing protein 1	XP_014150659.1//hypothetical protein SARC_10761 [Sphaeroforma arctica JP610]
BGI_novel_G013243	3794	1.80909	0.803322	Up	NA	NA	NA	NA	K13648//alpha-1,4-galacturonosyltransferase [EC:2.4.1.43]	XP_019576791.1//PREDICTED: polygalacturonate 4-alpha-galacturonosyltransferase, partial [Rhinolophus sinicus]
107817561	925	1.79909	0.804554	Up	LOC107817561	NA	NA	NA	K02889//large subunit ribosomal protein L21e;K01870//isoleucyl-tRNA synthetase [EC:6.1.1.5];K19027//zinc finger FYVE domain-containing protein 26	gi|697132840|ref|XP_009620474.1|//PREDICTED: dirigent protein 22 [Nicotiana tomentosiformis]
BGI_novel_G015923	3015	1.794	0.805231	Up	NA	NA	NA	NA	K13210//far upstream element-binding protein	XP_019576017.1//PREDICTED: far upstream element-binding protein 2-like, partial [Rhinolophus sinicus]
107791778	859	1.7861	0.802431	Up	LOC107791778	NA	NA	NA	K02883//large subunit ribosomal protein L18e;K11855//ubiquitin carboxyl-terminal hydrolase 36/42 [EC:3.4.19.12]	gi|697130379|ref|XP_009619252.1|//PREDICTED: 14 kDa proline-rich protein DC2.15-like [Nicotiana tomentosiformis]
107808015	1402	1.78566	0.803842	Up	LOC107808015	NA	NA	NA	K13137//serine-threonine kinase receptor-associated protein	gi|697174270|ref|XP_009596072.1|//PREDICTED: serine-threonine kinase receptor-associated protein-like isoform X3 [Nicotiana tomentosiformis]
BGI_novel_G008973	3214	1.76209	0.802859	Up	NA	GO:0000932//P-body;GO:0000178//exosome (RNase complex)	GO:0000175//3'-5'-exoribonuclease activity	GO:0006401//RNA catabolic process;GO:0006364//rRNA processing	K12585//exosome complex exonuclease DIS3/RRP44 [EC:3.1.13.-];K18681//DIS3-like exonuclease 1 [EC:3.1.13.-]	CEM01977.1//unnamed protein product [Vitrella brassicaformis CCMP3155]
107814732	1599	1.74802	0.812475	Up	LOC107814732	NA	GO:0043169//cation binding;GO:0016837//carbon-oxygen lyase activity, acting on polysaccharides	NA	K01728//pectate lyase [EC:4.2.2.2]	gi|971535149|ref|XP_006338637.2|//PREDICTED: probable pectate lyase P18 [Solanum tuberosum]
107772147	2623	1.74322	0.802318	Up	LOC107772147	NA	NA	NA	NA	gi|697118745|ref|XP_009613310.1|//PREDICTED: microtubule-associated protein 70-5-like [Nicotiana tomentosiformis]
BGI_novel_G026857	2375	1.70603	0.80909	Up	NA	NA	NA	NA	K14508//regulatory protein NPR1	XP_019576019.1//PREDICTED: regulatory protein NPR3 [Rhinolophus sinicus]
BGI_novel_G004791	3128	1.69965	0.804382	Up	NA	NA	NA	NA	K08818//cell division cycle 2-like [EC:2.7.11.22]	XP_011993880.1//PREDICTED: cyclin-dependent kinase 11B isoform X4 [Ovis aries musimon]
BGI_novel_G000354	3827	1.69892	0.803363	Up	NA	NA	NA	NA	NA
BGI_novel_G015424	2043	1.69446	0.812677	Up	NA	NA	GO:0004647//phosphoserine phosphatase activity	GO:0006564//L-serine biosynthetic process	K01079//phosphoserine phosphatase [EC:3.1.3.3]	XP_021932661.1//phosphoserine phosphatase [Zootermopsis nevadensis]
107805968	1473	1.68158	0.813392	Up	LOC107805968	NA	NA	NA	K15014//solute carrier family 29 (equilibrative nucleoside transporter), member 1/2/3	gi|698483176|ref|XP_009788468.1|//PREDICTED: equilibrative nucleotide transporter 8 [Nicotiana sylvestris]
107789087	2537	1.67573	0.813429	Up	LOC107789087	NA	NA	NA	K18270//Rab3 GTPase-activating protein catalytic subunit	gi|697181222|ref|XP_009599597.1|//PREDICTED: rab3 GTPase-activating protein catalytic subunit [Nicotiana tomentosiformis]
107780162	2265	1.66297	0.81165	Up	LOC107780162	NA	NA	NA	K05909//laccase [EC:1.10.3.2]	gi|698483686|ref|XP_009788692.1|//PREDICTED: laccase-12-like [Nicotiana sylvestris]
107781399	868	1.66284	0.986111	Up	LOC107781399	GO:0030312//external encapsulating structure;GO:0005576//extracellular region	GO:0046914//transition metal ion binding;GO:0004871//signal transducer activity	GO:0009755//hormone-mediated signaling pathway	K19476//vacuolar protein sorting-associated protein IST1;K11426//SET and MYND domain-containing protein	gi|697171658|ref|XP_009594759.1|//PREDICTED: auxin-binding protein ABP19a-like [Nicotiana tomentosiformis]
BGI_novel_G010062	1092	1.66192	0.812348	Up	NA	GO:0000145//exocyst	NA	GO:0048278//vesicle docking;GO:0006887//exocytosis	K19984//exocyst complex component 5;K04445//ribosomal protein S6 kinase alpha-5 [EC:2.7.11.1]	XP_004335565.1//exocyst complex component 5, putative [Acanthamoeba castellanii str. Neff]
107780680	939	1.66091	0.803774	Up	LOC107780680	NA	GO:0003677//DNA binding	GO:0006351//transcription, DNA-templated	K16670//homeobox protein Meis2;K15613//homeobox protein Meis1	gi|698525779|ref|XP_009759718.1|//PREDICTED: homeobox protein knotted-1-like 6 [Nicotiana sylvestris]
BGI_novel_G014044	1304	1.65941	0.807743	Up	NA	NA	NA	NA	NA	XP_019577851.1//PREDICTED: apoptosis inhibitor 5-like protein API5, partial [Rhinolophus sinicus]
BGI_novel_G026862	2330	1.65711	0.812497	Up	NA	NA	NA	NA	K14508//regulatory protein NPR1	XP_019576019.1//PREDICTED: regulatory protein NPR3 [Rhinolophus sinicus]
107773814	1577	1.65303	0.804915	Up	LOC107773814	NA	NA	NA	NA	gi|697179920|ref|XP_009598932.1|//PREDICTED: rho GTPase-activating protein 5-like [Nicotiana tomentosiformis]
BGI_novel_G000317	3303	1.65115	0.813308	Up	NA	NA	NA	NA	K01229//lactase-phlorizin hydrolase [EC:3.2.1.108 3.2.1.62]	XP_019865103.1//PREDICTED: myrosinase 1-like [Aethina tumida]
BGI_novel_G012826	1530	1.63591	0.804534	Up	NA	NA	NA	NA	NA
107768284	5693	1.63346	0.813109	Up	LOC107768284	NA	NA	NA	NA	gi|697190269|ref|XP_009604196.1|//PREDICTED: protein SHOOT GRAVITROPISM 6 isoform X1 [Nicotiana tomentosiformis]
BGI_novel_G004801	6120	1.62902	0.803431	Up	NA	NA	NA	NA	K15003//cytochrome P450 family 9 [EC:1.14.-.-]	KXJ06808.1//Retrovirus-related Pol polyprotein from transposon TNT 1-94 [Exaiptasia pallida]
BGI_novel_G009992	2541	1.61791	0.804161	Up	NA	GO:0005737//cytoplasm	GO:0003677//DNA binding;GO:0005524//ATP binding;GO:0008270//zinc ion binding;GO:0004386//helicase activity	GO:0000184//nuclear-transcribed mRNA catabolic process, nonsense-mediated decay	K14326//regulator of nonsense transcripts 1 [EC:3.6.4.-]	XP_004335884.1//mRNA decay factorlike protein [Acanthamoeba castellanii str. Neff]
BGI_novel_G018557	1330	1.61445	0.81314	Up	NA	NA	NA	NA	K09287//RAV-like factor	XP_019577816.1//PREDICTED: AP2/ERF and B3 domain-containing transcription factor RAV1 [Rhinolophus sinicus]
BGI_novel_G001710	3214	1.61143	0.811331	Up	NA	GO:0035371//microtubule plus-end;GO:0005737//cytoplasm;GO:0005871//kinesin complex	GO:0005524//ATP binding;GO:0003777//microtubule motor activity;GO:0008017//microtubule binding;GO:0016887//ATPase activity	GO:0006810//transport;GO:0007018//microtubule-based movement	K11498//centromeric protein E	XP_012759979.1//hypothetical protein SAMD00019534_036330, partial [Acytostelium subglobosum LB1]
BGI_novel_G018230	2234	1.59946	0.803818	Up	NA	NA	NA	NA	NA
BGI_novel_G010567	225	1.59883	0.811243	Up	NA	NA	NA	NA	NA	KMQ86880.1//retrovirus-related pol polyprotein from transposon tnt 1-94 [Lasius niger]
BGI_novel_G009813	1107	1.59089	0.811124	Up	NA	GO:0016021//integral component of membrane	GO:0016787//hydrolase activity	GO:0008152//metabolic process;GO:0009056//catabolic process	K01432//arylformamidase [EC:3.5.1.9]	CEP01879.1//hypothetical protein PBRA_008822 [Plasmodiophora brassicae]
BGI_novel_G003679	2144	1.58496	0.811186	Up	NA	NA	NA	NA	K08193//MFS transporter, ACS family, solute carrier family 17 (sodium-dependent inorganic phosphate cotransporter), other	XP_012147071.1//PREDICTED: vesicular glutamate transporter 2 isoform X2 [Megachile rotundata]
107798137	745	1.58005	0.803116	Up	LOC107798137	NA	GO:0016879//ligase activity, forming carbon-nitrogen bonds	GO:0006464//cellular protein modification process	K10704//ubiquitin-conjugating enzyme E2 variant	gi|697182143|ref|XP_009600074.1|//PREDICTED: ubiquitin-conjugating enzyme E2 variant 1B-like [Nicotiana tomentosiformis]
BGI_novel_G021212	1611	1.57333	0.802504	Up	NA	GO:0016021//integral component of membrane	GO:0005215//transporter activity	GO:0055085//transmembrane transport	K05906//prenylcysteine oxidase / farnesylcysteine lyase [EC:1.8.3.5 1.8.3.6]	XP_021371668.1//probable peptide/nitrate transporter At3g43790 isoform X3 [Mizuhopecten yessoensis]
107822960	2691	1.57054	0.822589	Up	LOC107822960	GO:0005618//cell wall;GO:0005576//extracellular region	GO:0015926//glucosidase activity	GO:0003006//developmental process involved in reproduction;GO:0044238//primary metabolic process	K15920//xylan 1,4-beta-xylosidase [EC:3.2.1.37]	gi|698518408|ref|XP_009804070.1|//PREDICTED: beta-D-xylosidase 1 isoform X1 [Nicotiana sylvestris];gi|698518410|ref|XP_009804071.1|//PREDICTED: beta-D-xylosidase 1 isoform X2 [Nicotiana sylvestris]
BGI_novel_G013317	1886	1.55976	0.811392	Up	NA	NA	NA	NA	NA	ELT95492.1//hypothetical protein CAPTEDRAFT_89483 [Capitella teleta]
BGI_novel_G024404	2588	1.5538	0.803542	Up	NA	NA	GO:0016491//oxidoreductase activity	NA	NA	CEL97036.1//unnamed protein product [Vitrella brassicaformis CCMP3155]
BGI_novel_G002158	2206	1.55117	0.8028	Up	NA	NA	NA	NA	K18729//protein angel	XP_014667827.1//PREDICTED: protein angel homolog 2-like [Priapulus caudatus]
107761852	970	1.54963	0.801937	Up	LOC107761852	NA	NA	NA	K08065//nuclear transcription Y subunit beta	gi|697168877|ref|XP_009593332.1|//PREDICTED: nuclear transcription factor Y subunit B-3-like [Nicotiana tomentosiformis]
107771366	2725	1.54107	0.802087	Up	LOC107771366	NA	NA	NA	K03155//timeless	gi|698496919|ref|XP_009794473.1|//PREDICTED: protein timeless homolog isoform X2 [Nicotiana sylvestris]
BGI_novel_G000110	2034	1.53521	0.817501	Up	NA	GO:0005634//nucleus	GO:0046872//metal ion binding;GO:0003677//DNA binding;GO:0016706//oxidoreductase activity, acting on paired donors, with incorporation or reduction of molecular oxygen, 2-oxoglutarate as one donor, and incorporation of one atom each of oxygen into both donors	NA	K11446//histone demethylase JARID1 [EC:1.14.11.-]	XP_014348079.1//PREDICTED: lysine-specific demethylase 5A [Latimeria chalumnae]
107764663	705	1.52356	0.803349	Up	LOC107764663	NA	NA	NA	K06316//oligosaccharide translocation protein RFT1	gi|697122728|ref|XP_009615354.1|//PREDICTED: protein RFT1 homolog [Nicotiana tomentosiformis]
BGI_novel_G019871	2101	1.52154	0.811853	Up	NA	NA	GO:0005524//ATP binding;GO:0004386//helicase activity;GO:0003676//nucleic acid binding	NA	K14810//ATP-dependent RNA helicase DDX56/DBP9 [EC:3.6.4.13]	XP_020619213.1//probable ATP-dependent RNA helicase DDX56 isoform X2 [Orbicella faveolata]
107780597	1456	1.51466	0.813676	Up	LOC107780597	NA	NA	NA	K13692//null;K12338//null	gi|697190713|ref|XP_009604418.1|//PREDICTED: crocetin glucosyltransferase, chloroplastic-like [Nicotiana tomentosiformis]
BGI_novel_G002264	1122	1.508	0.811729	Up	NA	NA	NA	NA	NA
107825133	406	1.50324	0.803575	Up	LOC107825133	NA	NA	NA	NA	NA
107815588	933	1.4986	0.805369	Up	LOC107815588	NA	NA	NA	NA	gi|567875107|ref|XP_006430143.1|//hypothetical protein CICLE_v10012797mg [Citrus clementina]
BGI_novel_G014432	1427	1.49783	0.814743	Up	NA	GO:0016021//integral component of membrane	NA	NA	K07152//protein SCO1/2	XP_020626242.1//protein SCO1 homolog, mitochondrial-like [Orbicella faveolata]
BGI_novel_G017190	1069	1.49541	0.802837	Up	NA	NA	NA	NA	NA	XP_019578633.1//PREDICTED: hypersensitive-induced response protein 1 [Rhinolophus sinicus]
BGI_novel_G002128	2163	1.48915	0.815746	Up	NA	GO:0005634//nucleus	GO:0046982//protein heterodimerization activity	GO:0051090//regulation of DNA binding transcription factor activity;GO:0006352//DNA-templated transcription, initiation	K03131//transcription initiation factor TFIID subunit 6	XP_004340653.1//Hypothetical protein ACA1_155710 [Acanthamoeba castellanii str. Neff]
BGI_novel_G001854	1320	1.48543	0.810092	Up	NA	NA	NA	NA	K10744//ribonuclease H2 subunit B	XP_015707340.1//PREDICTED: ribonuclease H2 subunit B isoform X2 [Coturnix japonica]
107814550	631	1.48543	0.802964	Up	LOC107814550	GO:0030529//intracellular ribonucleoprotein complex	GO:0005198//structural molecule activity	GO:0006412//translation	K02942//large subunit ribosomal protein LP1	gi|698572474|ref|XP_009775152.1|//PREDICTED: 60S acidic ribosomal protein P1-like [Nicotiana sylvestris]
BGI_novel_G033389	2656	1.48321	0.814774	Up	NA	NA	NA	NA	K19475//WAS/WASL-interacting protein;K05748//WAS protein family, member 2	EAX07174.1//hCG1793893, partial [Homo sapiens]
107814217	2146	1.48168	0.808676	Up	LOC107814217	GO:0031224//intrinsic component of membrane	NA	GO:0015833//peptide transport	K14638//solute carrier family 15 (peptide/histidine transporter), member 3/4	gi|28273098|dbj|BAC56915.1|//nitrate transporter [Nicotiana tabacum]
BGI_novel_G000636	1639	1.46371	0.802799	Up	NA	NA	NA	NA	K11147//dehydrogenase/reductase SDR family member 4 [EC:1.1.-.-];K03366//meso-butanediol dehydrogenase / (S,S)-butanediol dehydrogenase / diacetyl reductase [EC:1.1.1.- 1.1.1.76 1.1.1.304];K00019//3-hydroxybutyrate dehydrogenase [EC:1.1.1.30];K09841//xanthoxin dehydrogenase [EC:1.1.1.288]	XP_019578300.1//PREDICTED: xanthoxin dehydrogenase [Rhinolophus sinicus]
BGI_novel_G030298	7557	1.46248	0.811167	Up	NA	NA	NA	NA	K20473//neuroblastoma-amplified sequence	XP_022105886.1//neuroblastoma-amplified sequence-like [Acanthaster planci]
BGI_novel_G004689	4907	1.46078	0.802968	Up	NA	NA	NA	NA	K08957//casein kinase 1, alpha [EC:2.7.11.1];K02218//casein kinase 1 [EC:2.7.11.1]	XP_019576109.1//PREDICTED: casein kinase 1-like protein HD16, partial [Rhinolophus sinicus]
BGI_novel_G028020	2233	1.45138	0.813594	Up	NA	NA	NA	NA	K01874//methionyl-tRNA synthetase [EC:6.1.1.10]	XP_022213281.1//uncharacterized protein LOC111068230 [Drosophila obscura]
BGI_novel_G029104	3184	1.44798	0.800978	Up	NA	GO:0005634//nucleus	GO:0008270//zinc ion binding;GO:0003676//nucleic acid binding	GO:0015074//DNA integration	K00025//malate dehydrogenase [EC:1.1.1.37];K08843//leucine-rich repeat kinase 1 [EC:2.7.11.1];K14401//cleavage and polyadenylation specificity factor subunit 1;K04612//calcium-sensing receptor;K16803//cytoskeleton-associated protein 5	XP_010218741.1//PREDICTED: LOW QUALITY PROTEIN: KRAB-A domain-containing protein 2, partial [Tinamus guttatus]
BGI_novel_G026763	2107	1.44478	0.813206	Up	NA	GO:0005654//nucleoplasm;GO:0005643//nuclear pore;GO:0005829//cytosol	GO:0008565//protein transporter activity;GO:0008139//nuclear localization sequence binding	GO:0006607//NLS-bearing protein import into nucleus	K15042//importin subunit alpha-1;K15043//importin subunit alpha-2	XP_019576590.1//PREDICTED: importin subunit alpha-4, partial [Rhinolophus sinicus]
BGI_novel_G025963	1321	1.43866	0.811222	Up	NA	GO:0005874//microtubule;GO:0005737//cytoplasm;GO:0000775//chromosome, centromeric region;GO:0005871//kinesin complex	GO:0005524//ATP binding;GO:0003777//microtubule motor activity;GO:0008017//microtubule binding;GO:0043515//kinetochore binding;GO:0016887//ATPase activity	GO:0006810//transport;GO:0007018//microtubule-based movement;GO:0090307//mitotic spindle assembly;GO:0051301//cell division	K11498//centromeric protein E	XP_004993049.1//cenpe protein [Salpingoeca rosetta]
107827448	947	1.43588	0.81788	Up	LOC107827448	NA	NA	NA	NA	gi|350535334|ref|NP_001234189.1|//mini zinc finger protein [Solanum lycopersicum]
BGI_novel_G009405	3033	1.43238	0.812996	Up	NA	GO:0005634//nucleus	GO:0003677//DNA binding;GO:0005524//ATP binding;GO:0004003//ATP-dependent DNA helicase activity	GO:0006289//nucleotide-excision repair	K10844//DNA excision repair protein ERCC-2 [EC:3.6.4.12]	XP_011270108.1//hypothetical protein CAOG_08527 [Capsaspora owczarzaki ATCC 30864]
BGI_novel_G021239	2505	1.41278	0.80421	Up	NA	GO:0005634//nucleus;GO:0005737//cytoplasm	GO:0004535//poly(A)-specific ribonuclease activity;GO:0003723//RNA binding;GO:0046872//metal ion binding;GO:0003676//nucleic acid binding	GO:0006402//mRNA catabolic process	K01148//poly(A)-specific ribonuclease [EC:3.1.13.4]	XP_020622574.1//poly(A)-specific ribonuclease PARN-like [Orbicella faveolata]
107759518	1869	1.40564	0.802014	Up	LOC107759518	NA	NA	NA	K09422//transcription factor MYB, plant	gi|697116234|ref|XP_009612035.1|//PREDICTED: myb-related protein Hv33-like [Nicotiana tomentosiformis]
BGI_novel_G018685	2030	1.39593	0.81717	Up	NA	NA	NA	NA	NA	XP_019577698.1//PREDICTED: zinc finger protein CONSTANS-LIKE 13-like [Rhinolophus sinicus]
BGI_novel_G022287	1706	1.39334	0.802068	Up	NA	NA	NA	NA	K14545//ribosomal RNA-processing protein 7	KKF08843.1//hypothetical protein EH28_21119 [Larimichthys crocea]
BGI_novel_G034752	1503	1.39177	0.813052	Up	NA	NA	NA	NA	K00020//3-hydroxyisobutyrate dehydrogenase [EC:1.1.1.31]	XP_005480953.1//PREDICTED: 3-hydroxyisobutyrate dehydrogenase, mitochondrial [Zonotrichia albicollis]
107766825	962	1.38421	0.817408	Up	LOC107766825	NA	NA	NA	NA	gi|697190867|ref|XP_009604499.1|//PREDICTED: uncharacterized protein LOC104099270 [Nicotiana tomentosiformis]
107812674	3471	1.3809	0.811199	Up	LOC107812674	NA	GO:0000166//nucleotide binding;GO:0003774//motor activity	NA	K10398//kinesin family member 11	gi|697150271|ref|XP_009629341.1|//PREDICTED: 125 kDa kinesin-related protein-like isoform X2 [Nicotiana tomentosiformis];gi|697150267|ref|XP_009629339.1|//PREDICTED: 125 kDa kinesin-related protein-like isoform X1 [Nicotiana tomentosiformis];gi|697150273|ref|XP_009629342.1|//PREDICTED: 125 kDa kinesin-related protein-like isoform X3 [Nicotiana tomentosiformis]
107810671	966	1.37064	0.81495	Up	LOC107810671	NA	GO:0016209//antioxidant activity	NA	K00430//peroxidase [EC:1.11.1.7]	gi|698492342|ref|XP_009792525.1|//PREDICTED: peroxidase 41-like [Nicotiana sylvestris]
BGI_novel_G008994	676	1.36828	0.809118	Up	NA	NA	NA	NA	NA
107822174	1166	1.36824	0.802966	Up	LOC107822174	NA	NA	NA	K12135//null;K03539//ribonuclease P/MRP protein subunit RPP1 [EC:3.1.26.5]	gi|698460493|ref|XP_009781553.1|//PREDICTED: putative zinc finger protein CONSTANS-LIKE 11 [Nicotiana sylvestris]
BGI_novel_G011850	2029	1.36822	0.80241	Up	NA	NA	NA	NA	NA	XP_019577899.1//PREDICTED: alpha-barbatene synthase-like, partial [Rhinolophus sinicus]
107778500	672	1.36191	0.805475	Up	LOC107778500	NA	NA	NA	K14686//solute carrier family 31 (copper transporter), member 1	gi|698504374|ref|XP_009797705.1|//PREDICTED: copper transporter 1-like [Nicotiana sylvestris]
107823675	389	1.35013	0.811273	Up	LOC107823675	NA	NA	NA	K07466//replication factor A1	gi|697172198|ref|XP_009595034.1|//PREDICTED: replication protein A 70 kDa DNA-binding subunit B [Nicotiana tomentosiformis]
BGI_novel_G034119	2766	1.3456	0.816548	Up	NA	NA	NA	NA	K15198//transcription factor TFIIIB component B'';K18626//trichohyalin;K19607//X-linked retinitis pigmentosa GTPase regulator	AAG00554.1//retinitis pigmentosa GTPase regulator-like protein, partial [Takifugu rubripes]
107760300	2384	1.34445	0.812375	Up	LOC107760300	NA	NA	NA	K12486//stromal membrane-associated protein	gi|698454815|ref|XP_009780254.1|//PREDICTED: probable ADP-ribosylation factor GTPase-activating protein AGD11 [Nicotiana sylvestris]
107759464	633	1.3439	0.802332	Up	LOC107759464	NA	NA	NA	K11253//histone H3	gi|937914261|dbj|BAS89180.1|//Os04g0419600 [Oryza sativa Japonica Group]
107792199	2504	1.32981	0.815871	Up	LOC107792199	NA	NA	NA	K00750//glycogenin [EC:2.4.1.186]	gi|697170703|ref|XP_009594275.1|//PREDICTED: UDP-glucuronate:xylan alpha-glucuronosyltransferase 1 isoform X1 [Nicotiana tomentosiformis];gi|697170707|ref|XP_009594277.1|//PREDICTED: UDP-glucuronate:xylan alpha-glucuronosyltransferase 1 isoform X2 [Nicotiana tomentosiformis];gi|697170709|ref|XP_009594278.1|//PREDICTED: UDP-glucuronate:xylan alpha-glucuronosyltransferase 1 isoform X3 [Nicotiana to…
107781949	1301	1.3252	0.817806	Up	LOC107781949	NA	GO:0003677//DNA binding	GO:0006351//transcription, DNA-templated	K16670//homeobox protein Meis2;K15613//homeobox protein Meis1	gi|697100529|ref|XP_009591588.1|//PREDICTED: homeobox protein knotted-1-like 6 [Nicotiana tomentosiformis]
BGI_novel_G033832	3438	1.32193	0.817864	Up	NA	NA	NA	NA	NA	XP_014061780.1//PREDICTED: sericin-2-like, partial [Salmo salar]
BGI_novel_G013027	2440	1.31845	0.813246	Up	NA	GO:0005685//U1 snRNP	GO:0003729//mRNA binding	GO:0006376//mRNA splice site selection	K13212//RNA-binding protein Luc7-like 2	XP_011497700.1//PREDICTED: luc7-like protein 3 [Ceratosolen solmsi marchali]
BGI_novel_G017051	569	1.31694	0.802069	Up	NA	NA	NA	NA	NA
BGI_novel_G031499	1915	1.31564	0.81143	Up	NA	GO:0031436//BRCA1-BARD1 complex	NA	GO:0043065//positive regulation of apoptotic process;GO:0016567//protein ubiquitination	K10683//BRCA1-associated RING domain protein 1	CEM15557.1//unnamed protein product [Vitrella brassicaformis CCMP3155]
BGI_novel_G031197	3982	1.3135	0.810194	Up	NA	NA	NA	NA	NA	XP_019577264.1//PREDICTED: uncharacterized protein LOC109441492, partial [Rhinolophus sinicus]
107798618	859	1.31279	0.815405	Up	LOC107798618	NA	NA	GO:0006950//response to stress	K13449//null	gi|698480205|ref|XP_009787159.1|//PREDICTED: basic form of pathogenesis-related protein 1-like [Nicotiana sylvestris]
BGI_novel_G000438	860	1.30525	0.804677	Up	NA	NA	NA	NA	NA	XP_019576941.1//PREDICTED: bifunctional purple acid phosphatase 26 [Rhinolophus sinicus]
107783164	726	1.30051	0.825343	Up	LOC107783164	NA	NA	NA	NA	gi|697189118|ref|XP_009603607.1|//PREDICTED: glycine-rich cell wall structural protein-like [Nicotiana tomentosiformis]
BGI_novel_G031303	665	1.29876	0.804293	Up	NA	NA	NA	NA	NA
BGI_novel_G016770	1260	1.29546	0.803721	Up	NA	NA	NA	NA	NA
BGI_novel_G006118	3445	1.29261	0.815339	Up	NA	NA	NA	NA	NA
BGI_novel_G003897	2082	1.29155	0.802507	Up	NA	NA	NA	NA	NA
BGI_novel_G037623	4022	1.28716	0.813449	Up	NA	NA	GO:0036459//thiol-dependent ubiquitinyl hydrolase activity	GO:0006511//ubiquitin-dependent protein catabolic process;GO:0016579//protein deubiquitination	K11838//ubiquitin carboxyl-terminal hydrolase 7 [EC:3.4.19.12]	XP_019575782.1//PREDICTED: ubiquitin carboxyl-terminal hydrolase 13, partial [Rhinolophus sinicus]
107766851	2726	1.2871	0.811423	Up	LOC107766851	NA	NA	NA	K15305//vacuole morphology and inheritance protein 14	gi|697165913|ref|XP_009591767.1|//PREDICTED: protein VAC14 homolog isoform X2 [Nicotiana tomentosiformis];gi|697165911|ref|XP_009591765.1|//PREDICTED: protein VAC14 homolog isoform X1 [Nicotiana tomentosiformis]
107794657	889	1.28668	0.803055	Up	LOC107794657	NA	NA	NA	K03676//glutaredoxin 3	gi|698509773|ref|XP_009800086.1|//PREDICTED: monothiol glutaredoxin-S1-like [Nicotiana sylvestris]
BGI_novel_G002762	3747	1.28575	0.80453	Up	NA	NA	NA	NA	K16606//leucine-rich repeat-containing protein 49	XP_021426356.1//serine/threonine-protein kinase 11-interacting protein-like isoform X2 [Oncorhynchus mykiss]
107816795	2642	1.28273	0.817236	Up	LOC107816795	NA	NA	NA	K12842//U2-associated protein SR140	gi|698514949|ref|XP_009802346.1|//PREDICTED: U2 snRNP-associated SURP motif-containing protein-like isoform X2 [Nicotiana sylvestris]
BGI_novel_G025757	255	1.28204	0.804071	Up	NA	NA	NA	NA	NA
BGI_novel_G000938	4173	1.27863	0.811532	Up	NA	NA	NA	NA	K09754//coumaroylquinate(coumaroylshikimate) 3'-monooxygenase [EC:1.14.13.36];K09755//ferulate-5-hydroxylase [EC:1.14.-.-]	XP_019578106.1//PREDICTED: cytochrome P450 84A1, partial [Rhinolophus sinicus]
BGI_novel_G038573	2220	1.27612	0.802507	Up	NA	NA	NA	NA	NA
107775958	2426	1.27479	0.817292	Up	LOC107775958	NA	NA	NA	K00750//glycogenin [EC:2.4.1.186]	gi|698578299|ref|XP_009776713.1|//PREDICTED: UDP-glucuronate:xylan alpha-glucuronosyltransferase 1 isoform X2 [Nicotiana sylvestris];gi|698578307|ref|XP_009776715.1|//PREDICTED: UDP-glucuronate:xylan alpha-glucuronosyltransferase 1 isoform X4 [Nicotiana sylvestris];gi|698578296|ref|XP_009776712.1|//PREDICTED: UDP-glucuronate:xylan alpha-glucuronosyltransferase 1 isoform X1 [Nicotiana sylvestris];…
107781973	2678	1.27337	0.80497	Up	LOC107781973	NA	GO:0015926//glucosidase activity	GO:0044238//primary metabolic process	K15920//xylan 1,4-beta-xylosidase [EC:3.2.1.37]	gi|697170120|ref|XP_009593976.1|//PREDICTED: probable beta-D-xylosidase 2 [Nicotiana tomentosiformis]
BGI_novel_G038347	751	1.27246	0.813194	Up	NA	NA	NA	NA	NA
107782978	1059	1.26829	0.813945	Up	LOC107782978	NA	NA	NA	NA	gi|697181299|ref|XP_009599635.1|//PREDICTED: purine permease 1-like [Nicotiana tomentosiformis]
107793665	1218	1.26546	0.811383	Up	LOC107793665	NA	GO:0016209//antioxidant activity;GO:0005506//iron ion binding;GO:0003824//catalytic activity	GO:0008152//metabolic process;GO:0006950//response to stress	K00430//peroxidase [EC:1.11.1.7]	gi|697192180|ref|XP_009605170.1|//PREDICTED: peroxidase 64-like [Nicotiana tomentosiformis]
107768279	1875	1.26489	0.803957	Up	LOC107768279	NA	GO:0003677//DNA binding	GO:0006351//transcription, DNA-templated	K16670//homeobox protein Meis2;K15613//homeobox protein Meis1	gi|698526512|ref|XP_009760089.1|//PREDICTED: homeotic protein knotted-1 isoform X1 [Nicotiana sylvestris];gi|698526514|ref|XP_009760091.1|//PREDICTED: homeotic protein knotted-1 isoform X2 [Nicotiana sylvestris]
107801748	1279	1.26183	0.803879	Up	LOC107801748	NA	NA	NA	K01623//fructose-bisphosphate aldolase, class I [EC:4.1.2.13]	gi|697140804|ref|XP_009624510.1|//PREDICTED: WAT1-related protein At3g30340-like isoform X2 [Nicotiana tomentosiformis];gi|697140802|ref|XP_009624509.1|//PREDICTED: WAT1-related protein At3g30340-like isoform X1 [Nicotiana tomentosiformis]
107805549	607	1.26087	0.803557	Up	LOC107805549	NA	NA	NA	K00872//homoserine kinase [EC:2.7.1.39];K10398//kinesin family member 11;K01507//inorganic pyrophosphatase [EC:3.6.1.1];K17479//glutaredoxin domain-containing cysteine-rich protein 1;K17917//sorting nexin-1/2	gi|698558262|ref|XP_009771238.1|//PREDICTED: zinc finger BED domain-containing protein RICESLEEPER 2-like [Nicotiana sylvestris]
BGI_novel_G017569	2153	1.26061	0.802976	Up	NA	NA	NA	NA	NA
BGI_novel_G000770	1378	1.26039	0.817907	Up	NA	NA	NA	NA	K10773//endonuclease III [EC:4.2.99.18]	XP_020812317.1//endonuclease III-like protein 1 [Drosophila serrata]
BGI_novel_G010691	1565	1.26034	0.804541	Up	NA	NA	NA	NA	NA
BGI_novel_G036079	5783	1.25898	0.817916	Up	NA	NA	GO:0008168//methyltransferase activity	NA	K15601//lysine-specific demethylase 3 [EC:1.14.11.-]	XP_012798429.1//Lysine-specific demethylase 3B [Schistosoma haematobium]
BGI_novel_G004124	1172	1.25873	0.811127	Up	NA	NA	NA	NA	NA
107780081	344	1.25802	0.81122	Up	LOC107780081	NA	NA	NA	K19043//null	gi|697172308|ref|XP_009595094.1|//PREDICTED: E3 ubiquitin-protein ligase RHF2A-like [Nicotiana tomentosiformis]
BGI_novel_G035562	842	1.25507	0.801663	Up	NA	NA	GO:0043022//ribosome binding;GO:0003743//translation initiation factor activity;GO:0003746//translation elongation factor activity	GO:0006452//translational frameshifting;GO:0045905//positive regulation of translational termination;GO:0045901//positive regulation of translational elongation	K03263//translation initiation factor 5A	KRY04052.1//Eukaryotic translation initiation factor 5A-2, partial [Trichinella patagoniensis]
BGI_novel_G004391	1120	1.25449	0.803831	Up	NA	NA	NA	NA	NA
BGI_novel_G027915	4834	1.24936	0.813126	Up	NA	GO:0005871//kinesin complex	GO:0005524//ATP binding;GO:0003777//microtubule motor activity;GO:0008017//microtubule binding;GO:0016887//ATPase activity	GO:0007018//microtubule-based movement	K11498//centromeric protein E;K18626//trichohyalin	XP_011775812.1//kinesin, putative, (fragment), partial [Trypanosoma brucei gambiense DAL972]
BGI_novel_G034043	818	1.24793	0.812443	Up	NA	GO:0005634//nucleus;GO:0005737//cytoplasm	GO:0061630//ubiquitin protein ligase activity;GO:0031625//ubiquitin protein ligase binding	GO:0070534//protein K63-linked ubiquitination;GO:0006301//postreplication repair	K10704//ubiquitin-conjugating enzyme E2 variant	ADD38878.1//Ubiquitin-conjugating enzyme E2 variant 1C [Lepeophtheirus salmonis]
BGI_novel_G036819	1817	1.24356	0.802701	Up	NA	NA	NA	NA	K19015//inter-alpha-trypsin inhibitor heavy chain H2	XP_013761881.1//von Willebrand factor type A domain-containing protein [Thecamonas trahens ATCC 50062]
107766544	694	1.24345	0.803013	Up	LOC107766544	GO:0043231//intracellular membrane-bounded organelle	GO:0008757//S-adenosylmethionine-dependent methyltransferase activity;GO:0003676//nucleic acid binding	GO:0032776//DNA methylation on cytosine	K00558//DNA (cytosine-5)-methyltransferase 1 [EC:2.1.1.37]	gi|7288140|dbj|BAA92852.1|//DNA (cytosine-5-)-methyltransferase [Nicotiana tabacum]
107778728	479	1.24337	0.802776	Up	LOC107778728	NA	NA	NA	NA	gi|697166020|ref|XP_009591821.1|//PREDICTED: WAT1-related protein At1g68170-like [Nicotiana tomentosiformis]
107805614	788	1.23907	0.811143	Up	LOC107805614	NA	NA	NA	K12620//U6 snRNA-associated Sm-like protein LSm1	gi|697146331|ref|XP_009627315.1|//PREDICTED: probable U6 snRNA-associated Sm-like protein LSm1 [Nicotiana tomentosiformis]
BGI_novel_G038631	1027	1.23907	0.811344	Up	NA	NA	NA	NA	NA
107766807	1654	1.23625	0.806318	Up	LOC107766807	NA	NA	NA	K17686//Cu+-exporting ATPase [EC:3.6.3.54]	gi|697094500|ref|XP_009606629.1|//PREDICTED: copper-transporting ATPase RAN1-like isoform X2 [Nicotiana tomentosiformis];gi|697165147|ref|XP_009591393.1|//PREDICTED: copper-transporting ATPase RAN1-like isoform X3 [Nicotiana tomentosiformis];gi|697165149|ref|XP_009591394.1|//PREDICTED: copper-transporting ATPase RAN1-like isoform X4 [Nicotiana tomentosiformis];gi|697165125|ref|XP_009591381.1|//PR…
BGI_novel_G016578	608	1.23406	0.813436	Up	NA	GO:0000015//phosphopyruvate hydratase complex	GO:0000287//magnesium ion binding;GO:0004634//phosphopyruvate hydratase activity	GO:0006096//glycolytic process	K01689//enolase [EC:4.2.1.11]	ETO14807.1//enolase 2 [Reticulomyxa filosa]
107767006	1117	1.23386	0.804723	Up	LOC107767006	NA	GO:0003824//catalytic activity	NA	K06130//lysophospholipase II [EC:3.1.1.5]	gi|697160880|ref|XP_009589216.1|//PREDICTED: acyl-protein thioesterase 2-like [Nicotiana tomentosiformis]
BGI_novel_G013257	1184	1.23257	0.81059	Up	NA	NA	NA	NA	K15730//cytosolic prostaglandin-E synthase [EC:5.3.99.3]	CDJ45707.1//p23 co-chaperone, putative [Eimeria brunetti]
BGI_novel_G023404	3572	1.2293	0.817915	Up	NA	NA	NA	NA	K00921//1-phosphatidylinositol-3-phosphate 5-kinase [EC:2.7.1.150]	XP_013087590.1//PREDICTED: 1-phosphatidylinositol 3-phosphate 5-kinase-like isoform X4 [Biomphalaria glabrata]
BGI_novel_G025408	461	1.22827	0.858017	Up	NA	NA	NA	NA	K09754//coumaroylquinate(coumaroylshikimate) 3'-monooxygenase [EC:1.14.13.36];K07418//cytochrome P450 family 2 subfamily J [EC:1.14.14.1];K09755//ferulate-5-hydroxylase [EC:1.14.-.-];K07408//cytochrome P450 family 1 subfamily A polypeptide 1 [EC:1.14.14.1]	XP_019576681.1//PREDICTED: cytochrome P450 71B34-like [Rhinolophus sinicus]
107826622	1749	1.22795	0.813187	Up	LOC107826622	GO:0016020//membrane	GO:0005506//iron ion binding;GO:0016491//oxidoreductase activity	GO:0008152//metabolic process	K00512//steroid 17alpha-monooxygenase / 17alpha-hydroxyprogesterone deacetylase [EC:1.14.14.19 1.14.14.32]	gi|85068670|gb|ABC69415.1|//CYP71AH2 [Nicotiana tabacum]
107799010	1855	1.22045	0.812107	Up	LOC107799010	NA	NA	NA	NA	gi|697114193|ref|XP_009610997.1|//PREDICTED: uncharacterized protein LOC104104572 [Nicotiana tomentosiformis]
107794203	1073	1.21842	0.803762	Up	LOC107794203	NA	GO:0016787//hydrolase activity	NA	K08233//polyneuridine-aldehyde esterase [EC:3.1.1.78]	gi|697167904|ref|XP_009592821.1|//PREDICTED: salicylic acid-binding protein 2-like [Nicotiana tomentosiformis]
BGI_novel_G037389	1140	1.21666	0.802378	Up	NA	NA	NA	NA	K01870//isoleucyl-tRNA synthetase [EC:6.1.1.5]	XP_006820828.1//PREDICTED: LOW QUALITY PROTEIN: isoleucine--tRNA ligase, cytoplasmic-like, partial [Saccoglossus kowalevskii]
107764740	601	1.21632	0.801985	Up	LOC107764740	GO:0043231//intracellular membrane-bounded organelle	GO:0003677//DNA binding;GO:0001071//null	GO:0006351//transcription, DNA-templated	K09264//MADS-box transcription factor, plant;K09260//MADS-box transcription enhancer factor 2A	gi|698483103|ref|XP_009788435.1|//PREDICTED: MADS-box protein CMB1-like [Nicotiana sylvestris]
107822111	872	1.21551	0.813179	Up	LOC107822111	NA	NA	NA	K09286//EREBP-like factor	gi|697133830|ref|XP_009620960.1|//PREDICTED: ethylene-responsive transcription factor ERF016-like [Nicotiana tomentosiformis]
107810629	2022	1.21474	0.81321	Up	LOC107810629	NA	NA	NA	K04733//interleukin-1 receptor-associated kinase 4 [EC:2.7.11.1];K04730//interleukin-1 receptor-associated kinase 1 [EC:2.7.11.1]	gi|698499720|ref|XP_009795660.1|//PREDICTED: receptor-like cytosolic serine/threonine-protein kinase RBK1 [Nicotiana sylvestris]
107782663	982	1.20824	0.802194	Up	LOC107782663	GO:0005576//extracellular region	GO:0016623//oxidoreductase activity, acting on the aldehyde or oxo group of donors, oxygen as acceptor;GO:0046914//transition metal ion binding	GO:0008152//metabolic process	K19476//vacuolar protein sorting-associated protein IST1;K11426//SET and MYND domain-containing protein	gi|698550154|ref|XP_009768884.1|//PREDICTED: germin-like protein subfamily 3 member 2 [Nicotiana sylvestris]
107817396	688	1.20581	0.809906	Up	LOC107817396	NA	NA	NA	NA	gi|698475704|ref|XP_009785212.1|//PREDICTED: uncharacterized protein LOC104233506 [Nicotiana sylvestris]
107789031	2942	1.20552	0.800698	Up	LOC107789031	NA	NA	NA	K04733//interleukin-1 receptor-associated kinase 4 [EC:2.7.11.1];K04730//interleukin-1 receptor-associated kinase 1 [EC:2.7.11.1]	gi|697117250|ref|XP_009612557.1|//PREDICTED: G-type lectin S-receptor-like serine/threonine-protein kinase At4g27290 [Nicotiana tomentosiformis]
107774653	1572	1.20256	0.812241	Up	LOC107774653	NA	NA	NA	K16818//null	gi|697148871|ref|XP_009628626.1|//PREDICTED: phospholipase A1-IIgamma-like [Nicotiana tomentosiformis]
BGI_novel_G020905	2282	1.2003	0.813444	Up	NA	NA	NA	NA	K14497//protein phosphatase 2C [EC:3.1.3.16];K17501//protein phosphatase 1E [EC:3.1.3.16];K17506//protein phosphatase 1L [EC:3.1.3.16]	XP_019577060.1//PREDICTED: protein phosphatase 2C 37-like [Rhinolophus sinicus]
107777457	652	1.19878	0.811743	Up	LOC107777457	NA	NA	NA	NA	gi|698464442|ref|XP_009782442.1|//PREDICTED: 11 kDa late embryogenesis abundant protein-like [Nicotiana sylvestris]
107798776	1521	1.19622	0.812268	Up	LOC107798776	NA	GO:0043169//cation binding;GO:0016837//carbon-oxygen lyase activity, acting on polysaccharides	NA	K01728//pectate lyase [EC:4.2.2.2]	gi|971535149|ref|XP_006338637.2|//PREDICTED: probable pectate lyase P18 [Solanum tuberosum]
BGI_novel_G004038	994	1.19555	0.809112	Up	NA	NA	NA	NA	K04498//E1A/CREB-binding protein [EC:2.3.1.48]	CRL01763.1//CLUMA_CG014979, isoform A [Clunio marinus]
107766789	1156	1.19322	0.811939	Up	LOC107766789	NA	NA	NA	NA	gi|697156584|ref|XP_009587042.1|//PREDICTED: uncharacterized protein LOC104084799 isoform X1 [Nicotiana tomentosiformis]
BGI_novel_G035675	1748	1.19265	0.803426	Up	NA	NA	NA	NA	NA
107820718	1694	1.19033	0.815552	Up	LOC107820718	NA	NA	NA	NA	gi|697171013|ref|XP_009594433.1|//PREDICTED: transmembrane protein 184C-like isoform X1 [Nicotiana tomentosiformis]
BGI_novel_G030316	2275	1.1877	0.805188	Up	NA	NA	GO:0004553//hydrolase activity, hydrolyzing O-glycosyl compounds	GO:0005975//carbohydrate metabolic process	K15920//xylan 1,4-beta-xylosidase [EC:3.2.1.37]	XP_019575963.1//PREDICTED: beta-D-xylosidase 4, partial [Rhinolophus sinicus]
BGI_novel_G027285	5509	1.18728	0.802935	Up	NA	GO:0016021//integral component of membrane	GO:0005524//ATP binding;GO:0042626//ATPase activity, coupled to transmembrane movement of substances	NA	K05670//ATP-binding cassette, subfamily C (CFTR/MRP), member 13;K05666//ATP-binding cassette, subfamily C (CFTR/MRP), member 2;K05665//ATP-binding cassette, subfamily C (CFTR/MRP), member 1	XP_019575764.1//PREDICTED: ABC transporter C family member 3, partial [Rhinolophus sinicus]
107774119	884	1.18641	0.802968	Up	LOC107774119	NA	NA	NA	NA	gi|764621779|ref|XP_011468705.1|//PREDICTED: uncharacterized protein LOC101306079 [Fragaria vesca subsp. vesca]
107801213	3393	1.18238	0.801974	Up	LOC107801213	NA	NA	NA	K17604//zinc finger SWIM domain-containing protein 3	gi|698476309|ref|XP_009785479.1|//PREDICTED: protein FAR1-RELATED SEQUENCE 4 isoform X2 [Nicotiana sylvestris];gi|698476306|ref|XP_009785478.1|//PREDICTED: protein FAR1-RELATED SEQUENCE 4 isoform X1 [Nicotiana sylvestris]
107772090	1098	1.18184	0.802013	Up	LOC107772090	NA	GO:0003824//catalytic activity	NA	K06130//lysophospholipase II [EC:3.1.1.5]	gi|698568766|ref|XP_009774144.1|//PREDICTED: acyl-protein thioesterase 2-like [Nicotiana sylvestris]
107803998	1438	1.18175	0.812275	Up	LOC107803998	NA	NA	NA	K18801//null	gi|698572765|ref|XP_009775230.1|//PREDICTED: protein IRX15-LIKE-like [Nicotiana sylvestris]
107790445	1854	1.18012	0.81783	Up	LOC107790445	NA	GO:0043167//ion binding;GO:0016798//hydrolase activity, acting on glycosyl bonds	GO:0044238//primary metabolic process	K05350//beta-glucosidase [EC:3.2.1.21]	gi|698508895|ref|XP_009799689.1|//PREDICTED: beta-glucosidase 44-like [Nicotiana sylvestris]
107811347	910	1.1774	0.814168	Up	LOC107811347	GO:0043231//intracellular membrane-bounded organelle	GO:0003676//nucleic acid binding	NA	K13415//null	gi|698532477|ref|XP_009763062.1|//PREDICTED: squamosa promoter-binding protein 1-like isoform X2 [Nicotiana sylvestris]
107764755	1820	1.1745	0.817239	Up	LOC107764755	NA	GO:0008233//peptidase activity	NA	K02882//large subunit ribosomal protein L18Ae;K01381//saccharopepsin [EC:3.4.23.25];K19025//AP-5 complex subunit zeta-1	gi|698514002|ref|XP_009801916.1|//PREDICTED: aspartic proteinase nepenthesin-1 [Nicotiana sylvestris]
107825849	1353	1.17425	0.815359	Up	LOC107825849	NA	NA	NA	K00767//nicotinate-nucleotide pyrophosphorylase (carboxylating) [EC:2.4.2.19]	gi|698540474|ref|XP_009765763.1|//PREDICTED: nicotinate-nucleotide pyrophosphorylase [carboxylating], chloroplastic-like [Nicotiana sylvestris]
107783464	1161	1.17066	0.802473	Up	LOC107783464	NA	NA	NA	NA	gi|697175552|ref|XP_009596717.1|//PREDICTED: uncharacterized protein LOC104092760 [Nicotiana tomentosiformis]
BGI_novel_G005059	4320	1.16993	0.812723	Up	NA	NA	NA	NA	K09187//histone-lysine N-methyltransferase MLL2 [EC:2.1.1.43]	XP_019575785.1//PREDICTED: auxin response factor 2 [Rhinolophus sinicus]
107801889	2082	1.16993	0.812162	Up	LOC107801889	NA	NA	NA	NA	gi|698527623|ref|XP_009760656.1|//PREDICTED: protein ESKIMO 1-like [Nicotiana sylvestris]
107776898	2705	1.16948	0.813305	Up	LOC107776898	NA	NA	NA	K07393//glutathionyl-hydroquinone reductase [EC:1.8.5.7]	gi|698439873|ref|XP_009759226.1|//PREDICTED: uncharacterized protein LOC104211796 [Nicotiana sylvestris]
107775915	1252	1.16902	0.805876	Up	LOC107775915	NA	NA	NA	K05982//null	gi|698544489|ref|XP_009767082.1|//PREDICTED: endonuclease V isoform X2 [Nicotiana sylvestris];gi|698544481|ref|XP_009767078.1|//PREDICTED: endonuclease V isoform X1 [Nicotiana sylvestris];gi|698544496|ref|XP_009767084.1|//PREDICTED: endonuclease V isoform X3 [Nicotiana sylvestris]
BGI_novel_G001826	1884	1.16872	0.804767	Up	NA	GO:0005739//mitochondrion	GO:0003860//3-hydroxyisobutyryl-CoA hydrolase activity	GO:0006574//valine catabolic process	K05605//3-hydroxyisobutyryl-CoA hydrolase [EC:3.1.2.4]	KRY94337.1//putative 3-hydroxyisobutyryl-CoA hydrolase 3, partial [Trichinella zimbabwensis]
107826684	1406	1.16832	0.813337	Up	LOC107826684	NA	NA	NA	K10249//elongation of very long chain fatty acids protein 4 [EC:2.3.1.199]	gi|697177621|ref|XP_009597776.1|//PREDICTED: elongation of fatty acids protein 3-like [Nicotiana tomentosiformis]
107773358	1693	1.16827	0.804081	Up	LOC107773358	NA	NA	NA	K10260//F-box and WD-40 domain protein 7;K08332//vacuolar protein 8	gi|698514139|ref|XP_009801974.1|//PREDICTED: U-box domain-containing protein 44-like [Nicotiana sylvestris]
107764574	963	1.16636	0.802023	Up	LOC107764574	NA	GO:0016874//ligase activity	GO:0008152//metabolic process	K20457//null	gi|697099547|ref|XP_009586816.1|//PREDICTED: dihydrofolate synthetase [Nicotiana tomentosiformis]
BGI_novel_G000166	6203	1.16463	0.812105	Up	NA	NA	NA	NA	K03515//DNA repair protein REV1 [EC:2.7.7.-];K05310//ethanolaminephosphotransferase [EC:2.7.-.-];K11647//SWI/SNF-related matrix-associated actin-dependent regulator of chromatin subfamily A member 2/4 [EC:3.6.4.-];K04487//cysteine desulfurase [EC:2.8.1.7];K08834//myosin III [EC:2.7.11.1]	XP_013197039.1//PREDICTED: RNA-directed DNA polymerase from mobile element jockey-like [Amyelois transitella]
107798628	507	1.16271	0.802017	Up	LOC107798628	NA	NA	GO:0050896//response to stimulus	NA	gi|697129031|ref|XP_009618571.1|//PREDICTED: uncharacterized protein LOC104110740 [Nicotiana tomentosiformis]
BGI_novel_G023988	643	1.16008	0.815039	Up	NA	NA	NA	NA	NA
107807408	1533	1.15886	0.804618	Up	LOC107807408	NA	NA	NA	K02881//large subunit ribosomal protein L18	gi|698568689|ref|XP_009774122.1|//PREDICTED: 50S ribosomal protein L18, chloroplastic-like [Nicotiana sylvestris]
107826566	2214	1.15843	0.8125	Up	LOC107826566	NA	NA	NA	K19996//null;K02433//aspartyl-tRNA(Asn)/glutamyl-tRNA(Gln) amidotransferase subunit A [EC:6.3.5.6 6.3.5.7]	gi|697102259|ref|XP_009600124.1|//PREDICTED: phosphatidylinositol/phosphatidylcholine transfer protein SFH3-like [Nicotiana tomentosiformis]
BGI_novel_G021541	4361	1.15826	0.812757	Up	NA	GO:0043231//intracellular membrane-bounded organelle	GO:0003755//peptidyl-prolyl cis-trans isomerase activity	GO:0006457//protein folding	K01802//peptidylprolyl isomerase [EC:5.2.1.8]	XP_019578929.1//PREDICTED: peptidyl-prolyl cis-trans isomerase CYP19-4 [Rhinolophus sinicus]
BGI_novel_G036733	3737	1.158	0.811198	Up	NA	NA	NA	NA	K10999//cellulose synthase A [EC:2.4.1.12]	XP_019575879.1//PREDICTED: probable cellulose synthase A catalytic subunit 10 [UDP-forming], partial [Rhinolophus sinicus]
107826122	1348	1.15628	0.813464	Up	LOC107826122	NA	GO:0003824//catalytic activity	GO:0044238//primary metabolic process	K16815//calcium-independent phospholipase A2-gamma	gi|698503861|ref|XP_009797490.1|//PREDICTED: patatin-like protein 2 [Nicotiana sylvestris]
107820272	1265	1.15285	0.80933	Up	LOC107820272	NA	NA	NA	NA	gi|698524876|ref|XP_009759249.1|//PREDICTED: proline-rich protein 4 [Nicotiana sylvestris]
BGI_novel_G012591	2062	1.152	0.801994	Up	NA	NA	GO:0004721//phosphoprotein phosphatase activity;GO:0016791//phosphatase activity	NA	K17616//CTD small phosphatase-like protein 2 [EC:3.1.3.-]	XP_010073487.1//PREDICTED: CTD small phosphatase-like protein 2 [Pterocles gutturalis]
BGI_novel_G037114	454	1.15147	0.803287	Up	NA	NA	NA	NA	NA
107829390	302	1.15087	0.805791	Up	LOC107829390	NA	NA	NA	NA	gi|697149278|ref|XP_009628846.1|//PREDICTED: uncharacterized protein LOC104119127 [Nicotiana tomentosiformis]
107828565	748	1.14684	0.800627	Up	LOC107828565	NA	NA	NA	NA	gi|697166070|ref|XP_009591850.1|//PREDICTED: mini zinc finger protein 1-like [Nicotiana tomentosiformis]
107803436	1003	1.14684	0.8	Up	LOC107803436	NA	NA	NA	NA	gi|698438040|ref|XP_009804443.1|//PREDICTED: uncharacterized protein LOC104249664 isoform X1 [Nicotiana sylvestris]
BGI_novel_G030421	8150	1.14136	0.804512	Up	NA	NA	NA	NA	K13170//splicing factor, arginine/serine-rich 18	KOC63774.1//Neurofilament heavy polypeptide [Habropoda laboriosa]
107789013	1426	1.13913	0.813424	Up	LOC107789013	NA	NA	NA	NA	gi|698492448|ref|XP_009792572.1|//PREDICTED: protein TIFY 8 [Nicotiana sylvestris]
BGI_novel_G026354	3153	1.13871	0.802038	Up	NA	NA	NA	NA	K14806//ATP-dependent RNA helicase DDX31/DBP7 [EC:3.6.4.13]	XP_012756353.1//hypothetical protein SAMD00019534_027660 [Acytostelium subglobosum LB1]
BGI_novel_G031386	1881	1.13848	0.804483	Up	NA	NA	NA	NA	NA	XP_019577175.1//PREDICTED: uncharacterized protein LOC109441413 [Rhinolophus sinicus]
107780386	5570	1.1364	0.817277	Up	LOC107780386	NA	NA	NA	K17964//leucine-rich PPR motif-containing protein, mitochondrial	gi|698499816|ref|XP_009795704.1|//PREDICTED: pentatricopeptide repeat-containing protein At2g26790, mitochondrial [Nicotiana sylvestris]
BGI_novel_G008662	514	1.13343	0.804077	Up	NA	GO:0005743//mitochondrial inner membrane;GO:0016021//integral component of membrane;GO:0070469//respiratory chain	GO:0008137//NADH dehydrogenase (ubiquinone) activity	GO:0042773//ATP synthesis coupled electron transport	K03883//NADH-ubiquinone oxidoreductase chain 5 [EC:1.6.5.3]	XP_005977322.1//PREDICTED: NADH-ubiquinone oxidoreductase chain 5-like [Pantholops hodgsonii]
BGI_novel_G010654	2863	1.13327	0.804766	Up	NA	NA	NA	NA	K16900//two pore calcium channel protein, plant	XP_019575990.1//PREDICTED: two pore calcium channel protein 1 [Rhinolophus sinicus]
107808592	577	1.13124	0.816474	Up	LOC107808592	NA	NA	NA	NA	NA
BGI_novel_G020639	2513	1.13096	0.808058	Up	NA	NA	NA	NA	K02433//aspartyl-tRNA(Asn)/glutamyl-tRNA(Gln) amidotransferase subunit A [EC:6.3.5.6 6.3.5.7]	XP_003391620.1//PREDICTED: uncharacterized protein LOC100636133, partial [Amphimedon queenslandica]
107777542	958	1.13065	0.802355	Up	LOC107777542	GO:0043231//intracellular membrane-bounded organelle;GO:0044425//membrane part	GO:0005506//iron ion binding	GO:0006091//generation of precursor metabolites and energy;GO:0051234//establishment of localization	K08738//cytochrome c	gi|698580428|ref|XP_009777286.1|//PREDICTED: cytochrome c [Nicotiana sylvestris]
BGI_novel_G030130	2730	1.13048	0.805822	Up	NA	NA	NA	NA	K01937//CTP synthase [EC:6.3.4.2]	XP_019576239.1//PREDICTED: CTP synthase-like [Rhinolophus sinicus]
107759204	1367	1.12887	0.804848	Up	LOC107759204	GO:0043231//intracellular membrane-bounded organelle	GO:0003677//DNA binding;GO:0001071//null	GO:0006351//transcription, DNA-templated	K16670//homeobox protein Meis2;K15613//homeobox protein Meis1	gi|697119445|ref|XP_009613677.1|//PREDICTED: homeobox protein knotted-1-like LET6 isoform X1 [Nicotiana tomentosiformis]
107769204	1468	1.12749	0.81749	Up	LOC107769204	NA	NA	NA	K18486//heart-and neural crest derivatives-expressed protein 2	gi|697140919|ref|XP_009624566.1|//PREDICTED: transcription factor bHLH118-like [Nicotiana tomentosiformis]
BGI_novel_G022770	2587	1.12114	0.803556	Up	NA	NA	NA	NA	NA
107804009	839	1.1208	0.81318	Up	LOC107804009	NA	NA	NA	NA	gi|697166730|ref|XP_009592194.1|//PREDICTED: uncharacterized protein LOC104089084 [Nicotiana tomentosiformis]
107806782	557	1.12051	0.801861	Up	LOC107806782	NA	NA	NA	NA	gi|698488041|ref|XP_009790635.1|//PREDICTED: uncharacterized protein LOC104238061, partial [Nicotiana sylvestris]
107823570	945	1.12048	0.804466	Up	LOC107823570	NA	NA	NA	NA	NA
BGI_novel_G030719	1775	1.11597	0.804497	Up	NA	GO:0009536//plastid;GO:0009570//chloroplast stroma	GO:0003746//translation elongation factor activity;GO:0005525//GTP binding;GO:0003924//GTPase activity	NA	K02358//elongation factor Tu	XP_019577697.1//PREDICTED: elongation factor Tu, chloroplastic, partial [Rhinolophus sinicus]
BGI_novel_G029282	2756	1.11548	0.811442	Up	NA	NA	NA	NA	NA	XP_019577422.1//PREDICTED: dof zinc finger protein DOF2.2-like [Rhinolophus sinicus]
BGI_novel_G031177	2240	1.1144	0.81345	Up	NA	NA	NA	NA	K06269//serine/threonine-protein phosphatase PP1 catalytic subunit [EC:3.1.3.16]	XP_021345460.1//serine/threonine-protein phosphatase PP1-beta catalytic subunit [Mizuhopecten yessoensis]
BGI_novel_G025913	859	1.1143	0.812968	Up	NA	GO:0035145//exon-exon junction complex;GO:0016607//nuclear speck;GO:0005737//cytoplasm	GO:0003729//mRNA binding	GO:0006397//mRNA processing;GO:0000381//regulation of alternative mRNA splicing, via spliceosome;GO:0000184//nuclear-transcribed mRNA catabolic process, nonsense-mediated decay;GO:0008380//RNA splicing;GO:0006417//regulation of translation;GO:0051028//mRNA transport	K12876//RNA-binding protein 8A	XP_019643980.1//PREDICTED: RNA-binding protein 8A-like [Branchiostoma belcheri]
107802284	321	1.11377	0.814546	Up	LOC107802284	NA	NA	NA	NA	gi|698488474|ref|XP_009790835.1|//PREDICTED: LOW QUALITY PROTEIN: putative lipid-transfer protein DIR1 [Nicotiana sylvestris]
107777495	1257	1.11346	0.817718	Up	LOC107777495	NA	NA	NA	K01623//fructose-bisphosphate aldolase, class I [EC:4.1.2.13]	gi|697154894|ref|XP_009631686.1|//PREDICTED: WAT1-related protein At3g30340-like isoform X1 [Nicotiana tomentosiformis]
BGI_novel_G031351	3696	1.11142	0.803736	Up	NA	NA	NA	NA	K03695//ATP-dependent Clp protease ATP-binding subunit ClpB;K03696//ATP-dependent Clp protease ATP-binding subunit ClpC	EPY28072.1//ATP-dependent Clp protease ATP-binding protein subunit ClpB [Strigomonas culicis]
107763987	1171	1.11139	0.842494	Up	LOC107763987	GO:0030312//external encapsulating structure;GO:0005576//extracellular region	GO:0016758//transferase activity, transferring hexosyl groups;GO:0016798//hydrolase activity, acting on glycosyl bonds	GO:0044042//glucan metabolic process	K08235//xyloglucan:xyloglucosyl transferase [EC:2.4.1.207]	gi|698532079|ref|XP_009762866.1|//PREDICTED: brassinosteroid-regulated protein BRU1-like isoform X1 [Nicotiana sylvestris]
107828132	687	1.11023	0.804761	Up	LOC107828132	NA	NA	NA	NA	gi|697124394|ref|XP_009616190.1|//PREDICTED: craniofacial development protein 2-like [Nicotiana tomentosiformis]
107766357	1295	1.10985	0.81199	Up	LOC107766357	NA	NA	NA	NA	gi|698467917|ref|XP_009783238.1|//PREDICTED: LOB domain-containing protein 38-like isoform X1 [Nicotiana sylvestris];gi|698467926|ref|XP_009783240.1|//PREDICTED: LOB domain-containing protein 38-like isoform X3 [Nicotiana sylvestris]
107831280	1070	1.10827	0.817338	Up	LOC107831280	NA	NA	NA	K09286//EREBP-like factor	gi|698490778|ref|XP_009791847.1|//PREDICTED: ethylene-responsive transcription factor ERF016-like [Nicotiana sylvestris]
BGI_novel_G020110	2272	1.10745	0.811673	Up	NA	NA	GO:0046872//metal ion binding	NA	K13092//nuclear protein NHN1	XP_018113483.1//PREDICTED: zinc finger CCCH domain-containing protein 18-like isoform X1 [Xenopus laevis]
107761394	1845	1.10692	0.811208	Up	LOC107761394	NA	NA	NA	K05909//laccase [EC:1.10.3.2]	gi|698574293|ref|XP_009775630.1|//PREDICTED: uncharacterized protein LOC104225509, partial [Nicotiana sylvestris];gi|698431195|ref|XP_009794135.1|//PREDICTED: uncharacterized protein LOC104240926 [Nicotiana sylvestris]
BGI_novel_G025544	615	1.10604	0.814557	Up	NA	NA	NA	NA	NA
BGI_novel_G032854	2642	1.10561	0.811255	Up	NA	NA	GO:0016787//hydrolase activity	NA	K01988//lactosylceramide 4-alpha-galactosyltransferase [EC:2.4.1.228];K17817//8-oxo-dGDP phosphatase [EC:3.6.1.58]	XP_019578225.1//PREDICTED: nudix hydrolase 7-like [Rhinolophus sinicus]
BGI_novel_G017291	764	1.10535	0.812646	Up	NA	NA	NA	NA	NA
BGI_novel_G034885	1749	1.10487	0.813363	Up	NA	NA	NA	NA	NA	XP_019577405.1//PREDICTED: WAT1-related protein At1g44800 [Rhinolophus sinicus]
107769554	604	1.10046	0.817879	Up	LOC107769554	NA	NA	NA	K03676//glutaredoxin 3	gi|698565107|ref|XP_009773169.1|//PREDICTED: monothiol glutaredoxin-S1-like [Nicotiana sylvestris]
BGI_novel_G012026	3273	1.09954	0.80759	Up	NA	NA	GO:0004077//biotin-[acetyl-CoA-carboxylase] ligase activity	GO:0006464//cellular protein modification process	K01942//biotin---protein ligase [EC:6.3.4.9 6.3.4.10 6.3.4.11 6.3.4.15]	XP_014154978.1//hypothetical protein SARC_06579 [Sphaeroforma arctica JP610]
BGI_novel_G016845	7865	1.09849	0.810193	Up	NA	NA	NA	NA	NA
BGI_novel_G034527	2793	1.09795	0.802412	Up	NA	NA	NA	NA	K14514//ethylene-insensitive protein 3	XP_019575954.1//PREDICTED: protein ETHYLENE INSENSITIVE 3 [Rhinolophus sinicus]
BGI_novel_G030591	3235	1.09766	0.81702	Up	NA	NA	NA	NA	K08472//mlo protein	XP_019576806.1//PREDICTED: MLO-like protein 15 [Rhinolophus sinicus]
107830212	1842	1.09738	0.811564	Up	LOC107830212	NA	GO:0046914//transition metal ion binding	GO:0008152//metabolic process	K01303//acylaminoacyl-peptidase [EC:3.4.19.1];K09493//T-complex protein 1 subunit alpha;K03188//urease accessory protein;K06207//null;K12819//pre-mRNA-processing factor SLU7	gi|698453943|ref|XP_009780062.1|//PREDICTED: urease accessory protein F [Nicotiana sylvestris];gi|698453961|ref|XP_009780065.1|//PREDICTED: uncharacterized protein LOC104229180 [Nicotiana sylvestris]
107760728	1831	1.09646	0.813089	Up	LOC107760728	NA	GO:0016705//oxidoreductase activity, acting on paired donors, with incorporation or reduction of molecular oxygen;GO:0005506//iron ion binding	GO:0006631//fatty acid metabolic process	K13076//null	gi|698487215|ref|XP_009790286.1|//PREDICTED: delta(8)-fatty-acid desaturase-like [Nicotiana sylvestris]
107830161	1263	1.09633	0.803188	Up	LOC107830161	NA	NA	NA	K12581//CCR4-NOT transcription complex subunit 7/8;K13126//polyadenylate-binding protein;K05941//glutathione gamma-glutamylcysteinyltransferase [EC:2.3.2.15];K01054//acylglycerol lipase [EC:3.1.1.23]	gi|697108154|ref|XP_009607926.1|//PREDICTED: NAC domain-containing protein 21/22-like [Nicotiana tomentosiformis]
107828955	1758	1.09618	0.814354	Up	LOC107828955	NA	NA	NA	K00480//null;K09838//null	gi|697141188|ref|XP_009624703.1|//PREDICTED: zeaxanthin epoxidase, chloroplastic-like isoform X1 [Nicotiana tomentosiformis];gi|697141190|ref|XP_009624704.1|//PREDICTED: zeaxanthin epoxidase, chloroplastic-like isoform X2 [Nicotiana tomentosiformis]
107801511	1631	1.09576	0.817268	Up	LOC107801511	NA	NA	NA	K00517//indol-3-yl-methylglucosinolate hydroxylase [EC:1.14.-.-]	gi|697157589|ref|XP_009587549.1|//PREDICTED: BTB/POZ and TAZ domain-containing protein 4-like isoform X1 [Nicotiana tomentosiformis]
BGI_novel_G001541	992	1.09455	0.811219	Up	NA	NA	NA	NA	NA
BGI_novel_G012288	3116	1.09371	0.817335	Up	NA	GO:0016021//integral component of membrane;GO:0005789//endoplasmic reticulum membrane	GO:0016787//hydrolase activity;GO:0005525//GTP binding	NA	NA	XP_019575825.1//PREDICTED: protein ROOT HAIR DEFECTIVE 3 [Rhinolophus sinicus]
BGI_novel_G017961	1659	1.09251	0.817684	Up	NA	NA	NA	NA	NA	CEM20093.1//unnamed protein product [Vitrella brassicaformis CCMP3155]
107780961	184	1.09204	0.814191	Up	LOC107780961	NA	NA	NA	NA	gi|747089604|ref|XP_011092448.1|//PREDICTED: uncharacterized protein LOC105172626 [Sesamum indicum]
BGI_novel_G036901	2240	1.09192	0.812869	Up	NA	NA	NA	NA	NA
107827389	1821	1.0906	0.813446	Up	LOC107827389	NA	NA	NA	K13126//polyadenylate-binding protein;K00640//serine O-acetyltransferase [EC:2.3.1.30]	gi|565375993|ref|XP_006354499.1|//PREDICTED: uncharacterized protein LOC102592595 [Solanum tuberosum]
107824997	1272	1.08844	0.811734	Up	LOC107824997	NA	NA	NA	K16292//KDEL-tailed cysteine endopeptidase [EC:3.4.22.-];K01365//cathepsin L [EC:3.4.22.15]	gi|697096524|ref|XP_009616844.1|//PREDICTED: zingipain-1-like [Nicotiana tomentosiformis]
107825289	1827	1.08829	0.812022	Up	LOC107825289	NA	NA	NA	NA	gi|697141911|ref|XP_009625072.1|//PREDICTED: uncharacterized protein LOC104116006 [Nicotiana tomentosiformis];gi|697172952|ref|XP_009595411.1|//PREDICTED: uncharacterized protein LOC104091713 [Nicotiana tomentosiformis];gi|698549064|ref|XP_009768534.1|//PREDICTED: uncharacterized protein LOC104219538 [Nicotiana sylvestris]
BGI_novel_G034523	2792	1.08793	0.804385	Up	NA	NA	NA	NA	K14514//ethylene-insensitive protein 3	XP_019575954.1//PREDICTED: protein ETHYLENE INSENSITIVE 3 [Rhinolophus sinicus]
BGI_novel_G009674	1072	1.08746	0.802146	Up	NA	NA	NA	NA	NA
107813447	1435	1.0871	0.806632	Up	LOC107813447	NA	NA	NA	K01188//beta-glucosidase [EC:3.2.1.21];K00679//null;K01206//alpha-L-fucosidase [EC:3.2.1.51];K10960//null	gi|698552279|ref|XP_009769587.1|//PREDICTED: GDSL esterase/lipase At5g33370-like [Nicotiana sylvestris]
BGI_novel_G030361	3155	1.087	0.813206	Up	NA	GO:0005634//nucleus;GO:0030014//CCR4-NOT complex;GO:0000932//P-body;GO:0030015//CCR4-NOT core complex	NA	GO:0001829//trophectodermal cell differentiation;GO:0006355//regulation of transcription, DNA-templated;GO:0000288//nuclear-transcribed mRNA catabolic process, deadenylation-dependent decay;GO:0006351//transcription, DNA-templated;GO:0031047//gene silencing by RNA;GO:2000036//regulation of stem cell population maintenance;GO:0017148//negative regulation of translation;GO:0033147//negative regulat…	K12580//CCR4-NOT transcription complex subunit 3	XP_006897359.1//PREDICTED: CCR4-NOT transcription complex subunit 3 [Elephantulus edwardii]
BGI_novel_G034773	1600	1.08472	0.807599	Up	NA	NA	NA	NA	K11321//bromodomain-containing protein 8	XP_017023794.1//PREDICTED: bromodomain-containing protein 8 [Drosophila kikkawai]
BGI_novel_G030007	3380	1.07895	0.81338	Up	NA	GO:0016021//integral component of membrane	GO:0003951//NAD+ kinase activity	GO:0006741//NADP biosynthetic process;GO:0019674//NAD metabolic process	K00858//NAD+ kinase [EC:2.7.1.23]	XP_003291185.1//hypothetical protein DICPUDRAFT_155765 [Dictyostelium purpureum]
BGI_novel_G018322	1596	1.07702	0.804984	Up	NA	NA	NA	NA	NA	XP_019578263.1//PREDICTED: transcription factor bHLH35 [Rhinolophus sinicus]
107781639	1396	1.07529	0.804684	Up	LOC107781639	NA	GO:0046872//metal ion binding	NA	K11855//ubiquitin carboxyl-terminal hydrolase 36/42 [EC:3.4.19.12]	gi|698420286|ref|XP_009757160.1|//PREDICTED: zinc finger MYND domain-containing protein 15 isoform X2 [Nicotiana sylvestris];gi|698420280|ref|XP_009757108.1|//PREDICTED: zinc finger MYND domain-containing protein 15 isoform X1 [Nicotiana sylvestris]
107820889	2457	1.07523	0.817862	Up	LOC107820889	NA	NA	NA	K13855//solute carrier family 4 (anion exchanger), member 2;K13862//solute carrier family 4 (sodium borate transporter), member 11	gi|697134653|ref|XP_009621374.1|//PREDICTED: probable boron transporter 7 [Nicotiana tomentosiformis]
BGI_novel_G035188	7748	1.07429	0.817887	Up	NA	NA	NA	NA	K15255//ATP-dependent DNA helicase PIF1 [EC:3.6.4.12]	XP_019536614.1//PREDICTED: uncharacterized protein LOC109407892 [Aedes albopictus]
BGI_novel_G002014	1938	1.07241	0.813438	Up	NA	NA	NA	NA	K17302//coatomer subunit beta'	XP_019575792.1//PREDICTED: coatomer subunit beta'-2 [Rhinolophus sinicus]
BGI_novel_G009754	645	1.07104	0.811224	Up	NA	NA	NA	NA	NA
107773158	1061	1.06802	0.81116	Up	LOC107773158	NA	NA	NA	NA	gi|698472264|ref|XP_009784226.1|//PREDICTED: protein ABIL2-like isoform X1 [Nicotiana sylvestris]
BGI_novel_G025213	1834	1.06798	0.81343	Up	NA	GO:0005887//integral component of plasma membrane	GO:0015173//aromatic amino acid transmembrane transporter activity	NA	NA	CEM06813.1//unnamed protein product [Vitrella brassicaformis CCMP3155]
107822841	1000	1.06643	0.811451	Up	LOC107822841	NA	NA	NA	NA	gi|698485217|ref|XP_009789387.1|//PREDICTED: uncharacterized protein LOC104237019 [Nicotiana sylvestris]
107803940	810	1.06529	0.813275	Up	LOC107803940	NA	NA	NA	K18643//katanin p80 WD40 repeat-containing subunit B1	gi|698507980|ref|XP_009799289.1|//PREDICTED: myb-like protein P [Nicotiana sylvestris]
107815292	1251	1.06504	0.812527	Up	LOC107815292	NA	GO:0030234//enzyme regulator activity	NA	K01051//pectinesterase [EC:3.1.1.11]	gi|697172066|ref|XP_009594970.1|//PREDICTED: 21 kDa protein-like [Nicotiana tomentosiformis]
107761674	3356	1.06369	0.813921	Up	LOC107761674	NA	NA	NA	NA	gi|698521934|ref|XP_009757778.1|//PREDICTED: uncharacterized protein LOC104210549 [Nicotiana sylvestris]
BGI_novel_G027453	544	1.06357	0.813903	Up	NA	NA	NA	NA	NA	XP_019578658.1//PREDICTED: uncharacterized protein LOC109442837 [Rhinolophus sinicus]
107793581	3055	1.06247	0.803828	Up	LOC107793581	NA	NA	NA	NA	gi|698484845|ref|XP_009789214.1|//PREDICTED: uncharacterized protein LOC104236874 isoform X1 [Nicotiana sylvestris]
BGI_novel_G026341	1573	1.06227	0.914909	Up	NA	GO:0009536//plastid;GO:0015935//small ribosomal subunit	GO:0003723//RNA binding;GO:0003735//structural constituent of ribosome	GO:0006412//translation	NA	XP_005973179.1//PREDICTED: 30S ribosomal protein S3, chloroplastic-like [Pantholops hodgsonii]
107778291	573	1.0603	0.801928	Up	LOC107778291	NA	NA	NA	K01689//enolase [EC:4.2.1.11]	gi|698585857|ref|XP_009778766.1|//PREDICTED: cytosolic enolase 3 [Nicotiana sylvestris]
107807151	491	1.05855	0.803233	Up	LOC107807151	NA	GO:0003677//DNA binding;GO:0001071//null	GO:0010467//gene expression	K13424//WRKY transcription factor 33	gi|698483374|ref|XP_009788556.1|//PREDICTED: probable WRKY transcription factor 12 [Nicotiana sylvestris]
BGI_novel_G009361	3016	1.05772	0.812345	Up	NA	NA	NA	NA	K13436//pto-interacting protein 1 [EC:2.7.11.1];K13416//brassinosteroid insensitive 1-associated receptor kinase 1 [EC:2.7.10.1 2.7.11.1]	XP_019575858.1//PREDICTED: G-type lectin S-receptor-like serine/threonine-protein kinase B120 [Rhinolophus sinicus]
107818235	1432	1.05714	0.811827	Up	LOC107818235	NA	NA	NA	K01623//fructose-bisphosphate aldolase, class I [EC:4.1.2.13]	gi|698456374|ref|XP_009780606.1|//PREDICTED: WAT1-related protein At3g30340-like [Nicotiana sylvestris]
BGI_novel_G017031	1103	1.05311	0.815864	Up	NA	GO:0016021//integral component of membrane	GO:0019706//protein-cysteine S-palmitoyltransferase activity	NA	K20031//palmitoyltransferase ZDHHC6 [EC:2.3.1.225];K18932//palmitoyltransferase [EC:2.3.1.225]	XP_021197254.1//palmitoyltransferase ZDHHC6-like isoform X1 [Helicoverpa armigera]
BGI_novel_G015859	3298	1.05131	0.813436	Up	NA	NA	GO:0005525//GTP binding	NA	NA	XP_004334781.1//dynamin domain containing protein [Acanthamoeba castellanii str. Neff]
107828100	2672	1.04963	0.806354	Up	LOC107828100	NA	NA	NA	NA	gi|697156265|ref|XP_009586882.1|//PREDICTED: uncharacterized protein LOC104084672 [Nicotiana tomentosiformis]
BGI_novel_G015061	2376	1.04873	0.81335	Up	NA	NA	NA	NA	K08790//serine/threonine kinase 38 [EC:2.7.11.1];K16510//ribosomal protein S6 kinase alpha-4 [EC:2.7.11.1];K20714//serine/threonine-protein kinase OXI1 [EC:2.7.11.1];K04445//ribosomal protein S6 kinase alpha-5 [EC:2.7.11.1];K08789//microtubule-associated serine/threonine kinase [EC:2.7.11.1]	XP_019576886.1//PREDICTED: serine/threonine-protein kinase D6PKL2, partial [Rhinolophus sinicus]
107798972	1912	1.04758	0.804893	Up	LOC107798972	NA	NA	NA	NA	gi|697104621|ref|XP_009606112.1|//PREDICTED: LOB domain-containing protein 38-like isoform X2 [Nicotiana tomentosiformis];gi|697104619|ref|XP_009606111.1|//PREDICTED: LOB domain-containing protein 38-like isoform X1 [Nicotiana tomentosiformis]
107803078	2952	1.04738	0.802807	Up	LOC107803078	GO:0031224//intrinsic component of membrane	GO:0015075//ion transmembrane transporter activity	GO:0006810//transport	K05391//cyclic nucleotide gated channel, plant	gi|697180308|ref|XP_009599134.1|//PREDICTED: cyclic nucleotide-gated ion channel 1-like isoform X1 [Nicotiana tomentosiformis]
BGI_novel_G013868	2069	1.04731	0.807261	Up	NA	GO:0005739//mitochondrion	GO:0003723//RNA binding;GO:0009982//pseudouridine synthase activity	GO:0031119//tRNA pseudouridine synthesis;GO:0001522//pseudouridine synthesis	K01855//tRNA pseudouridine38/39 synthase [EC:5.4.99.45]	KYQ91816.1//putative ribosomal large subunit pseudouridine synthase C protein [Dictyostelium lacteum]
BGI_novel_G035439	5985	1.04711	0.81651	Up	NA	NA	NA	NA	K16734//SAC3 domain-containing protein 1	XP_015723171.1//PREDICTED: germinal-center associated nuclear protein isoform X1 [Coturnix japonica]
107831987	1453	1.04563	0.807048	Up	LOC107831987	NA	NA	NA	K01188//beta-glucosidase [EC:3.2.1.21];K00679//null;K10396//kinesin family member 5;K01206//alpha-L-fucosidase [EC:3.2.1.51];K10960//null	gi|697166042|ref|XP_009591832.1|//PREDICTED: GDSL esterase/lipase At5g33370-like [Nicotiana tomentosiformis]
107773040	1106	1.04474	0.812373	Up	LOC107773040	NA	NA	NA	K07870//mitochondrial Rho GTPase 1 [EC:3.6.5.-]	gi|697155410|ref|XP_009631945.1|//PREDICTED: mitochondrial Rho GTPase 1-like [Nicotiana tomentosiformis]
107795777	802	1.04407	0.805784	Up	LOC107795777	NA	NA	NA	K17279//receptor expression-enhancing protein 5/6	gi|697179472|ref|XP_009598717.1|//PREDICTED: HVA22-like protein c isoform X1 [Nicotiana tomentosiformis];gi|697179474|ref|XP_009598718.1|//PREDICTED: HVA22-like protein c isoform X2 [Nicotiana tomentosiformis]
107820890	1195	1.04406	0.802024	Up	LOC107820890	NA	NA	NA	K14488//null	gi|697166625|ref|XP_009592146.1|//PREDICTED: uncharacterized protein LOC104089038 [Nicotiana tomentosiformis]
BGI_novel_G003931	2194	1.04372	0.802427	Up	NA	GO:0005694//chromosome;GO:0008024//cyclin/CDK positive transcription elongation factor complex	GO:0008353//RNA polymerase II carboxy-terminal domain kinase activity;GO:0004693//cyclin-dependent protein serine/threonine kinase activity;GO:0005524//ATP binding;GO:0004672//protein kinase activity;GO:0044212//transcription regulatory region DNA binding;GO:0008134//transcription factor binding;GO:0030332//cyclin binding	GO:0006368//transcription elongation from RNA polymerase II promoter;GO:0045944//positive regulation of transcription from RNA polymerase II promoter;GO:0070816//phosphorylation of RNA polymerase II C-terminal domain	K08819//cyclin-dependent kinase 12/13 [EC:2.7.11.22 2.7.11.23]	XP_644477.1//hypothetical protein DDB_G0273721 [Dictyostelium discoideum AX4]
107777343	300	1.0435	0.815401	Up	LOC107777343	NA	NA	NA	NA	NA
107765189	836	1.04333	0.812253	Up	LOC107765189	NA	NA	NA	K12486//stromal membrane-associated protein;K01537//Ca2+-transporting ATPase [EC:3.6.3.8]	gi|697105134|ref|XP_009606380.1|//PREDICTED: probable ADP-ribosylation factor GTPase-activating protein AGD11 [Nicotiana tomentosiformis]
107830591	1696	1.04272	0.804659	Up	LOC107830591	NA	GO:0016763//transferase activity, transferring pentosyl groups	GO:0006568//tryptophan metabolic process	K00766//anthranilate phosphoribosyltransferase [EC:2.4.2.18]	gi|698577323|ref|XP_009776444.1|//PREDICTED: LOW QUALITY PROTEIN: anthranilate phosphoribosyltransferase, chloroplastic-like, partial [Nicotiana sylvestris]
BGI_novel_G006744	1375	1.04122	0.817575	Up	NA	NA	NA	NA	K04508//transducin (beta)-like 1	XP_012757846.1//hypothetical protein SAMD00019534_018010 [Acytostelium subglobosum LB1]
107810670	1102	1.0402	0.804443	Up	LOC107810670	NA	GO:0046872//metal ion binding	NA	K06268//serine/threonine-protein phosphatase 2B regulatory subunit	gi|697177744|ref|XP_009597844.1|//PREDICTED: calcineurin B-like protein 1 isoform X1 [Nicotiana tomentosiformis]
107793961	985	1.03894	0.806534	Up	LOC107793961	NA	NA	NA	NA	gi|661875774|emb|CDP19897.1|//unnamed protein product [Coffea canephora]
107807526	1525	1.03449	0.817694	Up	LOC107807526	NA	NA	NA	K13566//omega-amidase [EC:3.5.1.3]	gi|698489145|ref|XP_009791143.1|//PREDICTED: omega-amidase,chloroplastic-like isoform X2 [Nicotiana sylvestris];gi|698489143|ref|XP_009791142.1|//PREDICTED: omega-amidase,chloroplastic-like isoform X1 [Nicotiana sylvestris]
BGI_novel_G016527	6533	1.03441	0.802047	Up	NA	NA	NA	NA	NA
BGI_novel_G006375	2348	1.03213	0.817466	Up	NA	NA	NA	NA	K05853//Ca2+ transporting ATPase, sarcoplasmic/endoplasmic reticulum [EC:3.6.3.8]	PAA88005.1//hypothetical protein BOX15_Mlig008428g4, partial [Macrostomum lignano]
107788397	873	1.03188	0.817296	Up	LOC107788397	NA	NA	NA	K01870//isoleucyl-tRNA synthetase [EC:6.1.1.5];K19027//zinc finger FYVE domain-containing protein 26	gi|698422568|ref|XP_009780976.1|//PREDICTED: disease resistance response protein 206-like [Nicotiana sylvestris]
107775930	2063	1.0295	0.805725	Up	LOC107775930	GO:0043231//intracellular membrane-bounded organelle;GO:0009536//plastid	GO:0034062//5'-3' RNA polymerase activity;GO:0016740//transferase activity;GO:0003676//nucleic acid binding	GO:0010467//gene expression	K10908//DNA-directed RNA polymerase, mitochondrial [EC:2.7.7.6]	gi|700583680|ref|NP_001289533.1|//DNA-directed RNA polymerase 3, chloroplastic [Nicotiana sylvestris]
107789394	1630	1.02774	0.8159	Up	LOC107789394	NA	NA	NA	K01213//galacturan 1,4-alpha-galacturonidase [EC:3.2.1.67]	gi|698541053|ref|XP_009765961.1|//PREDICTED: probable polygalacturonase At1g80170 [Nicotiana sylvestris]
107792450	1738	1.02738	0.811244	Up	LOC107792450	NA	GO:0003824//catalytic activity	NA	K15889//prenylcysteine alpha-carboxyl methylesterase [EC:3.1.1.-]	gi|698571877|ref|XP_009775000.1|//PREDICTED: probable isoprenylcysteine alpha-carbonyl methylesterase ICMEL2 isoform X1 [Nicotiana sylvestris]
107808331	606	1.02647	0.804872	Up	LOC107808331	NA	NA	NA	NA	NA
107791834	1820	1.02351	0.802553	Up	LOC107791834	NA	NA	NA	K01280//tripeptidyl-peptidase II [EC:3.4.14.10];K19882//O-palmitoleoyl-L-serine hydrolase [EC:3.1.1.98]	gi|698531586|ref|XP_009762624.1|//PREDICTED: protein notum homolog [Nicotiana sylvestris]
107807470	2492	1.02308	0.81344	Up	LOC107807470	NA	NA	NA	K13457//null	gi|698537201|ref|XP_009764756.1|//PREDICTED: putative late blight resistance protein homolog R1B-16 isoform X2 [Nicotiana sylvestris]
107782069	1851	1.02137	0.817111	Up	LOC107782069	NA	NA	NA	K12818//ATP-dependent RNA helicase DHX8/PRP22 [EC:3.6.4.13]	gi|697125193|ref|XP_009616612.1|//PREDICTED: putative pre-mRNA-splicing factor ATP-dependent RNA helicase PRP1 isoform X1 [Nicotiana tomentosiformis]
BGI_novel_G022064	1092	1.02033	0.804276	Up	NA	NA	NA	NA	K07904//Ras-related protein Rab-11A	XP_019578908.1//PREDICTED: ras-related protein RABA4b [Rhinolophus sinicus]
BGI_novel_G005454	2457	1.02004	0.804082	Up	NA	NA	NA	NA	K05546//alpha 1,3-glucosidase [EC:3.2.1.84]	XP_019575904.1//PREDICTED: uncharacterized protein LOC109440183, partial [Rhinolophus sinicus]
BGI_novel_G026884	2031	1.02004	0.817323	Up	NA	NA	NA	NA	NA	XP_020624412.1//uncharacterized threonine-rich GPI-anchored glycoprotein PJ4664.02-like, partial [Orbicella faveolata]
107810350	823	1.01976	0.809496	Up	LOC107810350	NA	NA	NA	K04733//interleukin-1 receptor-associated kinase 4 [EC:2.7.11.1]	gi|698523811|ref|XP_009758721.1|//PREDICTED: probable LRR receptor-like serine/threonine-protein kinase At1g07650, partial [Nicotiana sylvestris]
BGI_novel_G035664	2004	1.01972	0.817916	Up	NA	NA	NA	NA	NA
107823699	2863	1.01924	0.817653	Up	LOC107823699	NA	NA	NA	NA	gi|698490813|ref|XP_009791863.1|//PREDICTED: uncharacterized protein LOC104239026 [Nicotiana sylvestris]
BGI_novel_G032179	872	1.01894	0.808729	Up	NA	GO:0005737//cytoplasm	GO:0016787//hydrolase activity;GO:0008474//palmitoyl-(protein) hydrolase activity;GO:0052689//carboxylic ester hydrolase activity	GO:0002084//protein depalmitoylation	K06130//lysophospholipase II [EC:3.1.1.5]	XP_009043851.1//hypothetical protein LOTGIDRAFT_152136 [Lottia gigantea]
107813287	1098	1.01822	0.812678	Up	LOC107813287	NA	GO:0046914//transition metal ion binding;GO:0003824//catalytic activity	GO:0008152//metabolic process	K00083//cinnamyl-alcohol dehydrogenase [EC:1.1.1.195]	gi|698566221|ref|XP_009773447.1|//PREDICTED: probable mannitol dehydrogenase [Nicotiana sylvestris]
BGI_novel_G008882	4341	1.01582	0.81553	Up	NA	NA	NA	NA	NA	XP_019577634.1//PREDICTED: protein trichome birefringence, partial [Rhinolophus sinicus]
107778883	524	1.01527	0.811622	Up	LOC107778883	NA	NA	GO:0006351//transcription, DNA-templated	K09286//EREBP-like factor	gi|698525196|ref|XP_009759409.1|//PREDICTED: dehydration-responsive element-binding protein 1D-like [Nicotiana sylvestris]
107793405	1396	1.01278	0.810491	Up	LOC107793405	GO:0044424//intracellular part	GO:0016211//ammonia ligase activity;GO:0032559//adenyl ribonucleotide binding	GO:0006541//glutamine metabolic process;GO:0071941//nitrogen cycle metabolic process	K01915//glutamine synthetase [EC:6.3.1.2]	gi|697149599|ref|XP_009629012.1|//PREDICTED: glutamine synthetase-like [Nicotiana tomentosiformis]
107832374	2257	1.0126	0.81752	Up	LOC107832374	NA	NA	NA	K00029//malate dehydrogenase (oxaloacetate-decarboxylating)(NADP+) [EC:1.1.1.40]	gi|698513153|ref|XP_009801541.1|//PREDICTED: NADP-dependent malic enzyme-like isoform X1 [Nicotiana sylvestris]
107794326	1284	1.01148	0.803983	Up	LOC107794326	NA	NA	NA	K09286//EREBP-like factor	gi|697151020|ref|XP_009629720.1|//PREDICTED: ethylene-responsive transcription factor ERF025-like [Nicotiana tomentosiformis]
107769869	617	1.01114	0.811415	Up	LOC107769869	NA	NA	NA	NA	gi|698519094|ref|XP_009804414.1|//PREDICTED: uncharacterized protein LOC104249640 [Nicotiana sylvestris]
107760383	1207	1.01094	0.804761	Up	LOC107760383	NA	NA	NA	K06685//MOB kinase activator 1	gi|698425173|ref|XP_009784917.1|//PREDICTED: MOB kinase activator-like 1 [Nicotiana sylvestris]
BGI_novel_G018071	1677	1.01089	0.817895	Up	NA	NA	NA	NA	K03754//translation initiation factor eIF-2B subunit beta	XP_002673587.1//predicted protein [Naegleria gruberi]
107810149	8837	1.01089	0.804275	Up	LOC107810149	NA	NA	NA	NA	NA
107791748	624	1.01012	0.811779	Up	LOC107791748	NA	NA	NA	K17710//pentatricopeptide repeat domain-containing protein 1	gi|697164624|ref|XP_009591121.1|//PREDICTED: pentatricopeptide repeat-containing protein At3g13160, mitochondrial-like [Nicotiana tomentosiformis]
107805161	813	1.01005	0.81183	Up	LOC107805161	NA	GO:0032559//adenyl ribonucleotide binding;GO:0004672//protein kinase activity	GO:0006464//cellular protein modification process	K02218//casein kinase 1 [EC:2.7.11.1]	gi|697154623|ref|XP_009631548.1|//PREDICTED: casein kinase I isoform delta-like, partial [Nicotiana tomentosiformis]
BGI_novel_G005096	3207	1.00988	0.804772	Up	NA	NA	NA	NA	NA	XP_019576169.1//PREDICTED: membrane protein of ER body 1-like [Rhinolophus sinicus]
107793795	2106	1.00954	0.810686	Up	LOC107793795	NA	NA	NA	NA	gi|697115106|ref|XP_009611478.1|//PREDICTED: protein ESKIMO 1-like [Nicotiana tomentosiformis]
BGI_novel_G032447	4273	1.00827	0.80165	Up	NA	NA	NA	NA	K13178//ATP-dependent RNA helicase DDX17 [EC:3.6.4.13];K12823//ATP-dependent RNA helicase DDX5/DBP2 [EC:3.6.4.13]	XP_019617531.1//PREDICTED: probable ATP-dependent RNA helicase DDX17 isoform X3 [Branchiostoma belcheri]
BGI_novel_G035519	1913	1.00795	0.814185	Up	NA	NA	GO:0008270//zinc ion binding;GO:0003676//nucleic acid binding	NA	K19466//ATP-dependent RNA helicase DDX59 [EC:3.6.4.13]	XP_011406681.2//PREDICTED: uncharacterized protein LOC105314294 [Amphimedon queenslandica]
107786477	684	1.00782	0.804914	Up	LOC107786477	NA	NA	NA	NA	gi|698461840|ref|XP_009781857.1|//PREDICTED: uncharacterized protein LOC104230692 [Nicotiana sylvestris];gi|565395928|ref|XP_006363587.1|//PREDICTED: uncharacterized protein LOC102581275 isoform X1 [Solanum tuberosum]
107827409	854	1.00643	0.811748	Up	LOC107827409	NA	NA	NA	K01870//isoleucyl-tRNA synthetase [EC:6.1.1.5];K19027//zinc finger FYVE domain-containing protein 26	gi|697156232|ref|XP_009586865.1|//PREDICTED: disease resistance response protein 206-like [Nicotiana tomentosiformis]
BGI_novel_G020685	1344	1.00567	0.811152	Up	NA	NA	NA	NA	NA
107776107	4415	1.00379	0.812956	Up	LOC107776107	NA	NA	NA	K17964//leucine-rich PPR motif-containing protein, mitochondrial	gi|698474971|ref|XP_009784911.1|//PREDICTED: pentatricopeptide repeat-containing protein At5g55840 [Nicotiana sylvestris]
107763966	566	1.00375	0.81223	Up	LOC107763966	NA	NA	NA	NA	NA
BGI_novel_G024803	2793	1.00328	0.810666	Up	NA	GO:0005694//chromosome;GO:0008024//cyclin/CDK positive transcription elongation factor complex	GO:0008353//RNA polymerase II carboxy-terminal domain kinase activity;GO:0004693//cyclin-dependent protein serine/threonine kinase activity;GO:0005524//ATP binding;GO:0004672//protein kinase activity;GO:0044212//transcription regulatory region DNA binding;GO:0008134//transcription factor binding;GO:0030332//cyclin binding	GO:0006368//transcription elongation from RNA polymerase II promoter;GO:0045944//positive regulation of transcription from RNA polymerase II promoter;GO:0070816//phosphorylation of RNA polymerase II C-terminal domain	K08819//cyclin-dependent kinase 12/13 [EC:2.7.11.22 2.7.11.23]	XP_020432734.1//putative protein serine/threonine kinase [Polysphondylium pallidum PN500]
107822881	1824	1.00189	0.803822	Up	LOC107822881	NA	GO:0016740//transferase activity;GO:0048037//cofactor binding	GO:0008152//metabolic process	K00654//serine palmitoyltransferase [EC:2.3.1.50]	gi|698438722|ref|XP_009757391.1|//PREDICTED: long chain base biosynthesis protein 1-like [Nicotiana sylvestris]
107815785	419	1	0.813436	Up	LOC107815785	NA	NA	NA	K10144//RING finger and CHY zinc finger domain-containing protein 1 [EC:2.3.2.27]	gi|698518147|ref|XP_009803952.1|//PREDICTED: RING finger and CHY zinc finger domain-containing protein 1-like isoform X1 [Nicotiana sylvestris]
BGI_novel_G010930	4497	1	0.814123	Up	NA	NA	NA	NA	K20780//mediator of DNA damage checkpoint protein 1;K15255//ATP-dependent DNA helicase PIF1 [EC:3.6.4.12]	XP_021001637.1//uncharacterized protein LOC110282481 [Parasteatoda tepidariorum]
107764975	1483	1	0.802647	Up	LOC107764975	NA	NA	NA	K07428//cytochrome P450 family 4 subfamily X [EC:1.14.14.1];K07426//cytochrome P450 family 4 subfamily B polypeptide 1 [EC:1.14.14.1]	gi|698503741|ref|XP_009797437.1|//PREDICTED: cytochrome P450 CYP72A219-like [Nicotiana sylvestris]
107761123	1532	1	0.808628	Up	LOC107761123	NA	NA	NA	NA	gi|697109344|ref|XP_009608525.1|//PREDICTED: seed biotin-containing protein SBP65-like isoform X2 [Nicotiana tomentosiformis]
BGI_novel_G025967	2009	1	0.801033	Up	NA	NA	NA	NA	NA
107813762	1764	1	0.802078	Up	LOC107813762	NA	NA	NA	K18643//katanin p80 WD40 repeat-containing subunit B1	gi|697160882|ref|XP_009589217.1|//PREDICTED: uncharacterized WD repeat-containing protein C2A9.03-like [Nicotiana tomentosiformis]
107820497	2476	-1	0.821942	Down	LOC107820497	GO:0044424//intracellular part	GO:0016840//carbon-nitrogen lyase activity	GO:0006558//L-phenylalanine metabolic process	K10775//phenylalanine ammonia-lyase [EC:4.3.1.24]	gi|697105120|ref|XP_009606373.1|//PREDICTED: phenylalanine ammonia-lyase G4-like [Nicotiana tomentosiformis]
107809266	1761	-1.00101	0.807241	Down	LOC107809266	GO:0044464//cell part	GO:0005343//organic acid:sodium symporter activity	GO:0030001//metal ion transport	K03453//null	gi|697160948|ref|XP_009589251.1|//PREDICTED: probable sodium/metabolite cotransporter BASS3, chloroplastic isoform X1 [Nicotiana tomentosiformis]
107765960	1876	-1.00324	0.820657	Down	LOC107765960	NA	GO:0016765//transferase activity, transferring alkyl or aryl (other than methyl) groups	GO:0006720//isoprenoid metabolic process	K05356//null	gi|697106074|ref|XP_009606871.1|//PREDICTED: probable solanesyl-diphosphate synthase 3, chloroplastic [Nicotiana tomentosiformis]
107813573	4711	-1.0048	0.801222	Down	LOC107813573	NA	NA	NA	K01530//phospholipid-translocating ATPase [EC:3.6.3.1]	gi|697131775|ref|XP_009619943.1|//PREDICTED: putative phospholipid-transporting ATPase 9 [Nicotiana tomentosiformis]
107782949	1494	-1.00575	0.833075	Down	LOC107782949	GO:0043231//intracellular membrane-bounded organelle	NA	GO:0032502//developmental process;GO:0010033//response to organic substance;GO:0043412//macromolecule modification	K08770//ubiquitin C	gi|731417327|ref|XP_002267206.2|//PREDICTED: polyubiquitin-C-like [Vitis vinifera]
BGI_novel_G012556	6099	-1.0073	0.805975	Down	NA	NA	NA	NA	K03255//protein TIF31	XP_019575736.1//PREDICTED: clustered mitochondria protein-like, partial [Rhinolophus sinicus]
107807890	953	-1.00812	0.808272	Down	LOC107807890	GO:0031224//intrinsic component of membrane;GO:0009521//photosystem;GO:0009534//chloroplast thylakoid	GO:0043169//cation binding;GO:0046906//tetrapyrrole binding	GO:0006464//cellular protein modification process;GO:0006091//generation of precursor metabolites and energy	K08912//light-harvesting complex II chlorophyll a/b binding protein 1	gi|698478410|ref|XP_009786355.1|//PREDICTED: chlorophyll a-b binding protein 21, chloroplastic-like [Nicotiana sylvestris]
107804125	2604	-1.01116	0.804867	Down	LOC107804125	NA	NA	NA	NA	gi|698539134|ref|XP_009765351.1|//PREDICTED: oligopeptide transporter 7-like [Nicotiana sylvestris]
107828560	1307	-1.01148	0.804241	Down	LOC107828560	GO:0009536//plastid	GO:0008135//translation factor activity, RNA binding	GO:0006412//translation	K02518//null	gi|697142401|ref|XP_009625305.1|//PREDICTED: translation initiation factor IF-1, chloroplastic [Nicotiana tomentosiformis]
BGI_novel_G008964	1528	-1.0149	0.80487	Down	NA	NA	NA	NA	NA
107772875	743	-1.01812	0.807094	Down	LOC107772875	NA	NA	NA	NA	gi|545911810|gb|AGW81769.1|//EF2 protein [Nicotiana tabacum]
107805368	949	-1.01859	0.826246	Down	LOC107805368	NA	NA	GO:0051234//establishment of localization	K03098//apolipoprotein D and lipocalin family protein	gi|698533563|ref|XP_009763590.1|//PREDICTED: apolipoprotein D-like [Nicotiana sylvestris]
107817918	479	-1.01924	0.803635	Down	LOC107817918	NA	GO:0016791//phosphatase activity	NA	K12742//null;K02866//large subunit ribosomal protein L10e;K11340//actin-like protein 6A	gi|698567907|ref|XP_009773908.1|//PREDICTED: acid phosphatase 1-like [Nicotiana sylvestris]
107778184	804	-1.02004	0.803833	Down	LOC107778184	NA	NA	NA	NA	gi|698578105|ref|XP_009776654.1|//PREDICTED: cell wall / vacuolar inhibitor of fructosidase 2 [Nicotiana sylvestris]
BGI_novel_G015710	1885	-1.02088	0.802876	Down	NA	NA	NA	NA	K08770//ubiquitin C	XP_012147133.1//PREDICTED: polyubiquitin-like isoform X3 [Megachile rotundata]
107773982	1970	-1.02237	0.806254	Down	LOC107773982	NA	NA	NA	K17046//protein DEK;K08874//transformation/transcription domain-associated protein	gi|698528615|ref|XP_009761141.1|//PREDICTED: FHA domain-containing protein At4g14490-like [Nicotiana sylvestris]
107825389	1839	-1.02301	0.804788	Down	LOC107825389	NA	NA	NA	K12471//epsin	gi|697112128|ref|XP_009609941.1|//PREDICTED: uncharacterized protein LOC104103719 [Nicotiana tomentosiformis]
107770118	2075	-1.02331	0.83036	Down	LOC107770118	GO:0043231//intracellular membrane-bounded organelle	GO:0005515//protein binding;GO:0032559//adenyl ribonucleotide binding	GO:0006457//protein folding;GO:0050896//response to stimulus	K04077//chaperonin GroEL	gi|698511124|ref|XP_009800688.1|//PREDICTED: chaperonin CPN60-2, mitochondrial [Nicotiana sylvestris]
107803519	3025	-1.02421	0.805287	Down	LOC107803519	NA	GO:0000166//nucleotide binding;GO:0017111//nucleoside-triphosphatase activity	GO:0006810//transport;GO:0009987//cellular process	K05665//ATP-binding cassette, subfamily C (CFTR/MRP), member 1	gi|698566538|ref|XP_009773530.1|//PREDICTED: ABC transporter C family member 2-like [Nicotiana sylvestris]
107772524	706	-1.02451	0.835194	Down	LOC107772524	NA	GO:0016765//transferase activity, transferring alkyl or aryl (other than methyl) groups	GO:0009755//hormone-mediated signaling pathway	K00799//glutathione S-transferase [EC:2.5.1.18]	gi|697093503|ref|XP_009612277.1|//PREDICTED: probable glutathione S-transferase parA [Nicotiana tomentosiformis]
107788852	844	-1.02576	0.806405	Down	LOC107788852	GO:0044464//cell part	GO:0005102//receptor binding	GO:0006950//response to stress	NA	gi|50402168|sp|Q93WP7.1|HSYB_TOBAC//RecName: Full=Hydroxyproline-rich systemin B; Contains: RecName: Full=HypSysB I; AltName: Full=TobHypSysB I; Contains: RecName: Full=HypSysB II; AltName: Full=TobHypSysB II; Flags: Precursor [Nicotiana tabacum]
BGI_novel_G031559	1263	-1.02705	0.807077	Down	NA	GO:0005634//nucleus;GO:0005737//cytoplasm	NA	NA	NA	XP_002109532.1//hypothetical protein TRIADDRAFT_53661 [Trichoplax adhaerens]
107830930	4791	-1.02812	0.803783	Down	LOC107830930	NA	NA	NA	NA	gi|697107685|ref|XP_009607679.1|//PREDICTED: uncharacterized protein LOC104101859 isoform X2 [Nicotiana tomentosiformis];gi|697107683|ref|XP_009607678.1|//PREDICTED: uncharacterized protein LOC104101859 isoform X1 [Nicotiana tomentosiformis]
107775721	989	-1.02871	0.824073	Down	LOC107775721	NA	NA	NA	NA	gi|697096120|ref|XP_009614829.1|//PREDICTED: uncharacterized protein LOC104107670 [Nicotiana tomentosiformis]
107787334	1197	-1.02902	0.818792	Down	LOC107787334	NA	NA	NA	K12891//splicing factor, arginine/serine-rich 2	gi|697128096|ref|XP_009618097.1|//PREDICTED: serine/arginine-rich splicing factor SC35 [Nicotiana tomentosiformis]
107790470	2464	-1.0303	0.820857	Down	LOC107790470	NA	NA	NA	K17609//nucleoredoxin [EC:1.8.1.8]	gi|698552354|ref|XP_009769607.1|//PREDICTED: uncharacterized protein LOC104220433 [Nicotiana sylvestris]
107799644	1734	-1.03134	0.80485	Down	LOC107799644	NA	NA	NA	K12135//null	gi|698505814|ref|XP_009798338.1|//PREDICTED: zinc finger protein CONSTANS-LIKE 6-like [Nicotiana sylvestris]
107773760	884	-1.03163	0.806982	Down	LOC107773760	NA	NA	NA	K03350//anaphase-promoting complex subunit 3	gi|697183492|ref|XP_009600772.1|//PREDICTED: uncharacterized protein LOC104096149 [Nicotiana tomentosiformis]
107812991	411	-1.03259	0.804451	Down	LOC107812991	NA	NA	NA	K14488//null	gi|697130841|ref|XP_009619473.1|//PREDICTED: auxin-induced protein 6B-like [Nicotiana tomentosiformis]
BGI_novel_G002534	1072	-1.03276	0.832458	Down	NA	NA	NA	NA	K08912//light-harvesting complex II chlorophyll a/b binding protein 1	KRX12343.1//Chlorophyll a-b binding protein 40, chloroplastic [Trichinella nelsoni]
107822189	960	-1.03582	0.820511	Down	LOC107822189	GO:0044424//intracellular part	GO:0016407//acetyltransferase activity	NA	NA	gi|5852154|emb|CAB55501.1|//tyramine hydroxycinnamoyltransferase [Nicotiana tabacum]
107794193	1536	-1.03775	0.837663	Down	LOC107794193	NA	GO:0016787//hydrolase activity	NA	K07766//diphosphoinositol-polyphosphate diphosphatase [EC:3.6.1.52]	gi|698498091|ref|XP_009794972.1|//PREDICTED: nudix hydrolase 18, mitochondrial-like isoform X1 [Nicotiana sylvestris]
107795880	1483	-1.03782	0.804859	Down	LOC107795880	NA	NA	NA	K09338//homeobox-leucine zipper protein	gi|697170723|ref|XP_009594284.1|//PREDICTED: homeobox-leucine zipper protein ATHB-54-like [Nicotiana tomentosiformis]
107770191	1262	-1.03814	0.804291	Down	LOC107770191	NA	GO:0046914//transition metal ion binding	NA	K10144//RING finger and CHY zinc finger domain-containing protein 1 [EC:2.3.2.27]	gi|697158048|ref|XP_009587771.1|//PREDICTED: RING finger and CHY zinc finger domain-containing protein 1-like [Nicotiana tomentosiformis]
107796856	2309	-1.03888	0.822097	Down	LOC107796856	NA	GO:0000166//nucleotide binding;GO:0004672//protein kinase activity	NA	K04733//interleukin-1 receptor-associated kinase 4 [EC:2.7.11.1]	gi|698536197|ref|XP_009764431.1|//PREDICTED: cysteine-rich receptor-like protein kinase 3 [Nicotiana sylvestris]
107824592	1134	-1.04031	0.804642	Down	LOC107824592	NA	GO:0005515//protein binding	NA	K09517//DnaJ homolog subfamily B member 11;K03686//molecular chaperone DnaJ	gi|697147476|ref|XP_009627898.1|//PREDICTED: chaperone protein dnaJ 8, chloroplastic-like [Nicotiana tomentosiformis]
107826539	1651	-1.0435	0.804144	Down	LOC107826539	NA	NA	NA	K12183//ESCRT-I complex subunit TSG101	gi|697155186|ref|XP_009631829.1|//PREDICTED: protein ELC-like [Nicotiana tomentosiformis]
107810075	2175	-1.04449	0.823863	Down	LOC107810075	NA	NA	NA	K12836//splicing factor U2AF 35 kDa subunit	gi|697134832|ref|XP_009621463.1|//PREDICTED: splicing factor U2af small subunit B-like [Nicotiana tomentosiformis]
BGI_novel_G005242	544	-1.04474	0.803289	Down	NA	NA	GO:0003964//RNA-directed DNA polymerase activity	NA	K08834//myosin III [EC:2.7.11.1]	XP_008483120.1//PREDICTED: RNA-directed DNA polymerase from mobile element jockey-like [Diaphorina citri]
107804443	598	-1.04529	0.812836	Down	LOC107804443	NA	NA	NA	K04078//chaperonin GroES	gi|697171041|ref|XP_009594448.1|//PREDICTED: 10 kDa chaperonin-like [Nicotiana tomentosiformis]
107789682	1689	-1.04567	0.80544	Down	LOC107789682	NA	GO:0048037//cofactor binding;GO:0016830//carbon-carbon lyase activity	GO:0043436//oxoacid metabolic process	K01590//histidine decarboxylase [EC:4.1.1.22]	gi|697133277|ref|XP_009620691.1|//PREDICTED: histidine decarboxylase-like [Nicotiana tomentosiformis]
107793532	1210	-1.04592	0.825587	Down	LOC107793532	NA	NA	NA	K07735//null	gi|697157767|ref|XP_009587640.1|//PREDICTED: uncharacterized protein LOC104085338 [Nicotiana tomentosiformis]
107805839	1252	-1.04692	0.8351	Down	LOC107805839	NA	NA	NA	K15622//myeloid leukemia factor 1	gi|698561424|ref|XP_009772124.1|//PREDICTED: uncharacterized protein LOC104222582 [Nicotiana sylvestris]
107832009	2021	-1.04694	0.807093	Down	LOC107832009	NA	GO:0016757//transferase activity, transferring glycosyl groups	NA	K08237//null	gi|14349251|dbj|BAB60720.1|//glucosyltransferase [Nicotiana tabacum]
107772871	847	-1.04866	0.821992	Down	LOC107772871	GO:0031224//intrinsic component of membrane;GO:0009521//photosystem;GO:0009534//chloroplast thylakoid	GO:0043169//cation binding;GO:0046906//tetrapyrrole binding	GO:0006464//cellular protein modification process;GO:0006091//generation of precursor metabolites and energy	K08912//light-harvesting complex II chlorophyll a/b binding protein 1	gi|697169898|ref|XP_009593856.1|//PREDICTED: chlorophyll a-b binding protein 40, chloroplastic-like [Nicotiana tomentosiformis]
107812971	912	-1.04937	0.804309	Down	LOC107812971	GO:0044464//cell part	NA	GO:0015833//peptide transport	K14638//solute carrier family 15 (peptide/histidine transporter), member 3/4	gi|698484291|ref|XP_009788955.1|//PREDICTED: protein NRT1/ PTR FAMILY 3.1-like isoform X1 [Nicotiana sylvestris]
107773968	1490	-1.05181	0.803493	Down	LOC107773968	NA	NA	NA	K01206//alpha-L-fucosidase [EC:3.2.1.51]	gi|697151216|ref|XP_009629822.1|//PREDICTED: GDSL esterase/lipase At1g28600-like [Nicotiana tomentosiformis]
107801692	887	-1.05254	0.823978	Down	LOC107801692	NA	NA	NA	NA	gi|698443938|ref|XP_009765451.1|//PREDICTED: uncharacterized protein LOC104216995 [Nicotiana sylvestris]
107760854	722	-1.05261	0.834636	Down	LOC107760854	NA	NA	NA	K04078//chaperonin GroES	gi|698507911|ref|XP_009799257.1|//PREDICTED: 10 kDa chaperonin-like [Nicotiana sylvestris]
107808600	1241	-1.05341	0.826456	Down	LOC107808600	NA	GO:0005488//binding	NA	NA	gi|698548241|ref|XP_009768278.1|//PREDICTED: zinc finger protein 4-like [Nicotiana sylvestris]
107765167	1155	-1.0536	0.837135	Down	LOC107765167	NA	NA	NA	K17616//CTD small phosphatase-like protein 2 [EC:3.1.3.-];K01228//mannosyl-oligosaccharide glucosidase [EC:3.2.1.106]	gi|697107485|ref|XP_009607577.1|//PREDICTED: REF/SRPP-like protein At1g67360 [Nicotiana tomentosiformis]
107795928	3428	-1.0556	0.807036	Down	LOC107795928	NA	GO:0032559//adenyl ribonucleotide binding;GO:0003824//catalytic activity;GO:0003676//nucleic acid binding	NA	K19036//ATP-dependent RNA/DNA helicase IGHMBP2 [EC:3.6.4.12 3.6.4.13]	gi|698560735|ref|XP_009771939.1|//PREDICTED: DNA-binding protein SMUBP-2 [Nicotiana sylvestris]
107830195	947	-1.05612	0.828764	Down	LOC107830195	GO:0031224//intrinsic component of membrane;GO:0009521//photosystem;GO:0009534//chloroplast thylakoid	GO:0043169//cation binding;GO:0046906//tetrapyrrole binding	GO:0006464//cellular protein modification process;GO:0006091//generation of precursor metabolites and energy	K08914//null	gi|698565471|ref|XP_009773269.1|//PREDICTED: chlorophyll a-b binding protein 13, chloroplastic-like [Nicotiana sylvestris]
107784202	930	-1.05738	0.833067	Down	LOC107784202	NA	NA	NA	NA	gi|698527591|ref|XP_009760639.1|//PREDICTED: early nodulin-like protein 1 [Nicotiana sylvestris]
107826800	2158	-1.05743	0.820959	Down	LOC107826800	NA	NA	NA	K04077//chaperonin GroEL	gi|697095646|ref|XP_009612336.1|//PREDICTED: ruBisCO large subunit-binding protein subunit alpha [Nicotiana tomentosiformis]
BGI_novel_G006385	538	-1.05772	0.817287	Down	NA	NA	NA	NA	NA
BGI_novel_G027370	1619	-1.05836	0.801291	Down	NA	GO:0005829//cytosol	GO:0046872//metal ion binding;GO:0005524//ATP binding;GO:0051082//unfolded protein binding;GO:0031072//heat shock protein binding	GO:0006457//protein folding;GO:0009408//response to heat	K09502//DnaJ homolog subfamily A member 1;K09503//DnaJ homolog subfamily A member 2	XP_019576718.1//PREDICTED: chaperone protein dnaJ 3 [Rhinolophus sinicus]
107788025	342	-1.05845	0.804552	Down	LOC107788025	NA	NA	NA	NA	gi|698517414|ref|XP_009803591.1|//PREDICTED: uncharacterized protein LOC104248934 [Nicotiana sylvestris]
107795866	1934	-1.0588	0.835411	Down	LOC107795866	GO:0044424//intracellular part	GO:0016872//intramolecular lyase activity	GO:0006644//phospholipid metabolic process;GO:0006020//inositol metabolic process	K01858//myo-inositol-1-phosphate synthase [EC:5.5.1.4]	gi|698579741|ref|XP_009777103.1|//PREDICTED: inositol-3-phosphate synthase [Nicotiana sylvestris]
107770994	2752	-1.05903	0.833494	Down	LOC107770994	NA	GO:0004175//endopeptidase activity;GO:0005515//protein binding	GO:0044092//negative regulation of molecular function;GO:0019538//protein metabolic process	K11262//acetyl-CoA carboxylase / biotin carboxylase 1 [EC:6.4.1.2 6.3.4.14];K13199//plasminogen activator inhibitor 1 RNA-binding protein;K00121//S-(hydroxymethyl)glutathione dehydrogenase / alcohol dehydrogenase [EC:1.1.1.284 1.1.1.1];K01183//chitinase [EC:3.2.1.14]	gi|698522359|ref|XP_009758000.1|//PREDICTED: subtilisin-like protease [Nicotiana sylvestris]
107761204	1221	-1.05904	0.819709	Down	LOC107761204	NA	NA	NA	K00430//peroxidase [EC:1.11.1.7]	gi|698545463|ref|XP_009767393.1|//PREDICTED: peroxidase 47 [Nicotiana sylvestris]
107795609	1124	-1.06118	0.803752	Down	LOC107795609	GO:0031224//intrinsic component of membrane	GO:0016709//oxidoreductase activity, acting on paired donors, with incorporation or reduction of molecular oxygen, NAD(P)H as one donor, and incorporation of one atom of oxygen;GO:0046914//transition metal ion binding	GO:0006631//fatty acid metabolic process	K14424//null	gi|698519360|ref|XP_009804545.1|//PREDICTED: methylsterol monooxygenase 2-2-like isoform X1 [Nicotiana sylvestris];gi|698519362|ref|XP_009804546.1|//PREDICTED: methylsterol monooxygenase 2-2-like isoform X2 [Nicotiana sylvestris]
107824732	1829	-1.06237	0.803191	Down	LOC107824732	GO:0016020//membrane	NA	GO:0006810//transport	K03320//ammonium transporter, Amt family	gi|697184114|ref|XP_009601082.1|//PREDICTED: ammonium transporter 1 member 1, partial [Nicotiana tomentosiformis]
BGI_novel_G019712	2009	-1.06242	0.809461	Down	NA	NA	NA	NA	NA	CEM25163.1//unnamed protein product [Vitrella brassicaformis CCMP3155]
BGI_novel_G024019	2577	-1.06274	0.833885	Down	NA	NA	NA	NA	NA
107770606	2800	-1.0638	0.805815	Down	LOC107770606	NA	GO:0000166//nucleotide binding	NA	NA	gi|698484935|ref|XP_009789258.1|//PREDICTED: uncharacterized protein ycf45 isoform X1 [Nicotiana sylvestris]
107766502	1985	-1.06454	0.8374	Down	LOC107766502	GO:0044424//intracellular part	GO:0016872//intramolecular lyase activity	GO:0006644//phospholipid metabolic process;GO:0006020//inositol metabolic process	K01858//myo-inositol-1-phosphate synthase [EC:5.5.1.4]	gi|697100375|ref|XP_009590797.1|//PREDICTED: inositol-3-phosphate synthase [Nicotiana tomentosiformis]
107777392	3420	-1.06498	0.80587	Down	LOC107777392	NA	NA	NA	K03695//ATP-dependent Clp protease ATP-binding subunit ClpB	gi|697189681|ref|XP_009603901.1|//PREDICTED: chaperone protein ClpB3, chloroplastic [Nicotiana tomentosiformis]
BGI_novel_G027587	1919	-1.06711	0.803327	Down	NA	NA	NA	NA	NA
107826666	1069	-1.06721	0.826313	Down	LOC107826666	NA	NA	NA	NA	NA
107810528	1046	-1.06733	0.827943	Down	LOC107810528	GO:0031224//intrinsic component of membrane;GO:0009521//photosystem;GO:0009534//chloroplast thylakoid	GO:0043169//cation binding;GO:0046906//tetrapyrrole binding	GO:0006464//cellular protein modification process;GO:0006091//generation of precursor metabolites and energy	K08912//light-harvesting complex II chlorophyll a/b binding protein 1	gi|3036944|dbj|BAA25389.1|//light harvesting chlorophyll a/b-binding protein [Nicotiana sylvestris]
107822597	1114	-1.06851	0.803182	Down	LOC107822597	NA	NA	NA	NA	NA
107830163	1191	-1.07691	0.835375	Down	LOC107830163	GO:0043231//intracellular membrane-bounded organelle	NA	NA	K00861//riboflavin kinase [EC:2.7.1.26];K07748//sterol-4alpha-carboxylate 3-dehydrogenase (decarboxylating) [EC:1.1.1.170]	gi|698494761|ref|XP_009793558.1|//PREDICTED: reticulon-like protein B4 [Nicotiana sylvestris]
107770624	1275	-1.07733	0.804414	Down	LOC107770624	NA	GO:0016209//antioxidant activity;GO:0005506//iron ion binding;GO:0003824//catalytic activity	GO:0008152//metabolic process;GO:0006950//response to stress	K00430//peroxidase [EC:1.11.1.7]	gi|697099541|ref|XP_009586770.1|//PREDICTED: peroxidase 12-like [Nicotiana tomentosiformis]
107823925	1015	-1.07982	0.80483	Down	LOC107823925	NA	NA	NA	K14488//null	gi|697166422|ref|XP_009592042.1|//PREDICTED: uncharacterized protein LOC104088960 [Nicotiana tomentosiformis]
107825594	823	-1.08453	0.806289	Down	LOC107825594	GO:0044464//cell part	NA	NA	NA	gi|697099497|ref|XP_009632029.1|//PREDICTED: uncharacterized protein LOC104121681 [Nicotiana tomentosiformis]
107802033	802	-1.08597	0.803792	Down	LOC107802033	GO:0044464//cell part	NA	NA	NA	gi|698566850|ref|XP_009773610.1|//PREDICTED: uncharacterized protein LOC104223805 [Nicotiana sylvestris]
107767545	829	-1.08707	0.910355	Down	LOC107767545	NA	NA	NA	NA	gi|698463796|ref|XP_009782299.1|//PREDICTED: zinc finger protein ZAT12-like [Nicotiana sylvestris]
107812827	1497	-1.08866	0.821808	Down	LOC107812827	NA	GO:0016798//hydrolase activity, acting on glycosyl bonds	GO:0008152//metabolic process	K01183//chitinase [EC:3.2.1.14]	gi|697161607|ref|XP_009589588.1|//PREDICTED: chitinase-like protein 4 [Nicotiana tomentosiformis]
107766900	2190	-1.08893	0.835234	Down	LOC107766900	NA	NA	NA	K13023//carboxypeptidase N regulatory subunit;K10406//kinesin family member C2/C3	gi|698480218|ref|XP_009787165.1|//PREDICTED: LRR receptor-like serine/threonine-protein kinase FLS2 [Nicotiana sylvestris]
107807783	2933	-1.08908	0.83489	Down	LOC107807783	NA	GO:0016787//hydrolase activity	NA	K11855//ubiquitin carboxyl-terminal hydrolase 36/42 [EC:3.4.19.12]	gi|698583157|ref|XP_009778020.1|//PREDICTED: ubiquitin carboxyl-terminal hydrolase 25 [Nicotiana sylvestris]
107796010	1141	-1.08991	0.803133	Down	LOC107796010	NA	NA	NA	NA	gi|697192525|ref|XP_009605353.1|//PREDICTED: uncharacterized protein LOC104099923 [Nicotiana tomentosiformis]
107829885	1878	-1.09098	0.83715	Down	LOC107829885	NA	GO:0016667//oxidoreductase activity, acting on a sulfur group of donors	GO:0006790//sulfur compound metabolic process;GO:0019725//cellular homeostasis	K05907//adenylyl-sulfate reductase (glutathione) [EC:1.8.4.9]	gi|697188224|ref|XP_009603147.1|//PREDICTED: 5'-adenylylsulfate reductase 2, chloroplastic-like [Nicotiana tomentosiformis]
107809120	1651	-1.09235	0.804719	Down	LOC107809120	NA	GO:0046872//metal ion binding;GO:0046914//transition metal ion binding	NA	K12896//splicing factor, arginine/serine-rich 7	gi|697105741|ref|XP_009606695.1|//PREDICTED: serine/arginine-rich splicing factor RSZ21A-like isoform X1 [Nicotiana tomentosiformis];gi|697105749|ref|XP_009606699.1|//PREDICTED: serine/arginine-rich splicing factor RSZ21A-like isoform X3 [Nicotiana tomentosiformis];gi|697105745|ref|XP_009606697.1|//PREDICTED: serine/arginine-rich splicing factor RSZ21A-like isoform X2 [Nicotiana tomentosiformis]
107783348	612	-1.09348	0.823016	Down	LOC107783348	NA	NA	NA	NA	NA
107810472	932	-1.09419	0.829603	Down	LOC107810472	NA	NA	NA	NA	gi|697121094|ref|XP_009614518.1|//PREDICTED: uncharacterized protein LOC104107423 [Nicotiana tomentosiformis]
107817744	1696	-1.09516	0.805861	Down	LOC107817744	NA	GO:0003824//catalytic activity	NA	NA	gi|697131439|ref|XP_009619776.1|//PREDICTED: uncharacterized protein LOC104111724 [Nicotiana tomentosiformis]
107814645	923	-1.09612	0.805472	Down	LOC107814645	NA	NA	NA	NA	NA
107818209	1021	-1.09636	0.821752	Down	LOC107818209	GO:0031224//intrinsic component of membrane;GO:0009521//photosystem;GO:0009534//chloroplast thylakoid	GO:0043169//cation binding;GO:0046906//tetrapyrrole binding	GO:0006464//cellular protein modification process;GO:0006091//generation of precursor metabolites and energy	K08907//null	gi|697163521|ref|XP_009590581.1|//PREDICTED: chlorophyll a-b binding protein 6A, chloroplastic-like [Nicotiana tomentosiformis]
107760834	1583	-1.09756	0.806805	Down	LOC107760834	NA	NA	NA	NA	gi|697139141|ref|XP_009623658.1|//PREDICTED: uncharacterized protein LOC104114825 [Nicotiana tomentosiformis]
107789149	1401	-1.09893	0.840214	Down	LOC107789149	NA	NA	NA	K13420//null	gi|88604736|gb|ABD46739.1|//leucine-rich repeat protein [Nicotiana tabacum]
107762613	1492	-1.09894	0.815717	Down	LOC107762613	NA	NA	NA	NA	gi|697115998|ref|XP_009611913.1|//PREDICTED: cytochrome b561 and DOMON domain-containing protein At5g35735-like [Nicotiana tomentosiformis]
107813103	3090	-1.09902	0.823379	Down	LOC107813103	NA	GO:0016740//transferase activity	NA	K13680//beta-mannan synthase [EC:2.4.1.32]	gi|698462221|ref|XP_009781935.1|//PREDICTED: probable xyloglucan glycosyltransferase 5 [Nicotiana sylvestris]
107774065	487	-1.09954	0.805498	Down	LOC107774065	NA	NA	NA	NA	NA
107782773	2063	-1.09973	0.837168	Down	LOC107782773	GO:0005840//ribosome;GO:0044429//mitochondrial part;GO:0031090//organelle membrane	GO:0005515//protein binding;GO:0032559//adenyl ribonucleotide binding;GO:0046914//transition metal ion binding	GO:0006457//protein folding;GO:0006950//response to stress;GO:0010038//response to metal ion;GO:0006996//organelle organization	K04077//chaperonin GroEL	gi|698523229|ref|XP_009758421.1|//PREDICTED: chaperonin CPN60-2, mitochondrial-like [Nicotiana sylvestris]
107823890	931	-1.10024	0.824512	Down	LOC107823890	NA	NA	GO:0051234//establishment of localization	K03098//apolipoprotein D and lipocalin family protein	gi|697131773|ref|XP_009619942.1|//PREDICTED: apolipoprotein D-like [Nicotiana tomentosiformis]
107795312	1867	-1.10079	0.809553	Down	LOC107795312	NA	NA	NA	K13495//null	gi|698501272|ref|XP_009796343.1|//PREDICTED: zeatin O-glucosyltransferase-like [Nicotiana sylvestris]
107820017	1408	-1.10323	0.802366	Down	LOC107820017	NA	GO:0003824//catalytic activity	NA	K19892//null	gi|697135863|ref|XP_009622001.1|//PREDICTED: leucine-rich repeat extensin-like protein 3 [Nicotiana tomentosiformis]
107816353	895	-1.10332	0.81683	Down	LOC107816353	NA	GO:0016765//transferase activity, transferring alkyl or aryl (other than methyl) groups	GO:0009755//hormone-mediated signaling pathway	K00799//glutathione S-transferase [EC:2.5.1.18]	gi|698576517|ref|XP_009776230.1|//PREDICTED: probable glutathione S-transferase [Nicotiana sylvestris]
107821067	2228	-1.10408	0.831401	Down	LOC107821067	NA	NA	NA	NA	gi|698571617|ref|XP_009774923.1|//PREDICTED: uncharacterized protein LOC104224899 isoform X3 [Nicotiana sylvestris];gi|698571614|ref|XP_009774921.1|//PREDICTED: uncharacterized protein LOC104224899 isoform X2 [Nicotiana sylvestris]
107794131	1623	-1.10514	0.83356	Down	LOC107794131	NA	NA	NA	K20224//importin-9	gi|698557607|ref|XP_009771073.1|//PREDICTED: activator of 90 kDa heat shock protein ATPase homolog [Nicotiana sylvestris]
107798787	1845	-1.10663	0.82645	Down	LOC107798787	NA	GO:0005506//iron ion binding;GO:0016491//oxidoreductase activity	GO:0008152//metabolic process	K07428//cytochrome P450 family 4 subfamily X [EC:1.14.14.1]	gi|698432701|ref|XP_009796418.1|//PREDICTED: cytochrome P450 CYP72A219-like [Nicotiana sylvestris]
107770292	1426	-1.10833	0.837544	Down	LOC107770292	NA	NA	NA	K19892//null;K19891//null	gi|697120134|ref|XP_009614037.1|//PREDICTED: PLASMODESMATA CALLOSE-BINDING PROTEIN 1 isoform X2 [Nicotiana tomentosiformis]
107762778	1249	-1.10974	0.805466	Down	LOC107762778	NA	NA	NA	K09872//aquaporin PIP	gi|697121893|ref|XP_009614931.1|//PREDICTED: aquaporin PIP2-1-like [Nicotiana tomentosiformis]
107799688	2681	-1.11277	0.803586	Down	LOC107799688	NA	NA	NA	K01180//endo-1,3(4)-beta-glucanase [EC:3.2.1.6]	gi|697103996|ref|XP_009605803.1|//PREDICTED: putative endo-1,3(4)-beta-glucanase 2 [Nicotiana tomentosiformis]
107816657	1334	-1.11328	0.81615	Down	LOC107816657	NA	NA	NA	K09338//homeobox-leucine zipper protein	gi|697163917|ref|XP_009590779.1|//PREDICTED: homeobox-leucine zipper protein HAT4-like [Nicotiana tomentosiformis]
BGI_novel_G036930	964	-1.11398	0.822547	Down	NA	NA	NA	NA	K08912//light-harvesting complex II chlorophyll a/b binding protein 1	KRX33489.1//Chlorophyll a-b binding protein CP29.1, chloroplastic, partial [Trichinella sp. T9]
107763389	1426	-1.11637	0.824335	Down	LOC107763389	NA	GO:0016837//carbon-oxygen lyase activity, acting on polysaccharides	NA	K01728//pectate lyase [EC:4.2.2.2]	gi|697099578|ref|XP_009586995.1|//PREDICTED: probable pectate lyase 5 [Nicotiana tomentosiformis]
107808261	1930	-1.11749	0.804704	Down	LOC107808261	NA	NA	NA	K09419//heat shock transcription factor, other eukaryote	gi|698517948|ref|XP_009803855.1|//PREDICTED: heat stress transcription factor B-2b-like [Nicotiana sylvestris]
BGI_novel_G023024	1718	-1.11803	0.80669	Down	NA	GO:0016342//catenin complex;GO:0005634//nucleus;GO:0005737//cytoplasm	GO:0019903//protein phosphatase binding;GO:0045294//alpha-catenin binding;GO:0045296//cadherin binding	NA	K22073//transferase CAF17, mitochondrial [EC:2.1.-.-];K10610//DNA damage-binding protein 1;K02257//protoheme IX farnesyltransferase [EC:2.5.1.-];K08182//MFS transporter, MCP family, solute carrier family 16 (monocarboxylic acid transporters), member 5	XP_022319000.1//armadillo repeat-containing protein 7-like [Crassostrea virginica]
107810517	884	-1.11841	0.803308	Down	LOC107810517	NA	NA	NA	K09584//protein disulfide-isomerase A6 [EC:5.3.4.1]	gi|697104859|ref|XP_009606235.1|//PREDICTED: protein disulfide isomerase-like 2-3 [Nicotiana tomentosiformis]
107804413	1694	-1.11871	0.821751	Down	LOC107804413	NA	NA	NA	K07213//copper chaperone	gi|698568485|ref|XP_009774060.1|//PREDICTED: uncharacterized protein LOC104224174 [Nicotiana sylvestris]
107806339	1225	-1.11871	0.822951	Down	LOC107806339	NA	GO:0016859//cis-trans isomerase activity	GO:0044267//cellular protein metabolic process	K03768//peptidyl-prolyl cis-trans isomerase B (cyclophilin B) [EC:5.2.1.8]	gi|697115598|ref|XP_009611711.1|//PREDICTED: peptidyl-prolyl cis-trans isomerase CYP26-2, chloroplastic [Nicotiana tomentosiformis]
107763329	647	-1.11882	0.804864	Down	LOC107763329	NA	NA	NA	K14488//null	gi|698556078|ref|XP_009770668.1|//PREDICTED: auxin-induced protein 15A-like [Nicotiana sylvestris]
BGI_novel_G012064	1231	-1.11921	0.830645	Down	NA	NA	NA	NA	K09420//transcriptional activator Myb	XP_019578571.1//PREDICTED: myb-related protein Myb4-like [Rhinolophus sinicus]
107784573	1856	-1.11973	0.822403	Down	LOC107784573	NA	GO:0005506//iron ion binding;GO:0016491//oxidoreductase activity	GO:0008152//metabolic process	K13407//null	gi|18000066|gb|AAL54884.1|AF092913_1//cytochrome P450-dependent fatty acid hydroxylase [Nicotiana tabacum]
107774509	1224	-1.12284	0.83162	Down	LOC107774509	NA	NA	GO:0050794//regulation of cellular process;GO:0050896//response to stimulus;GO:0006351//transcription, DNA-templated	K09286//EREBP-like factor	gi|697111168|ref|XP_009609461.1|//PREDICTED: ethylene-responsive transcription factor 5-like [Nicotiana tomentosiformis]
BGI_novel_G023989	477	-1.12328	0.805996	Down	NA	NA	NA	NA	NA
107797281	1384	-1.12512	0.826441	Down	LOC107797281	NA	NA	NA	K10442//kelch-like protein 1/4/5;K10454//kelch-like protein 17 (actinfilin);K10457//kelch-like protein 20	gi|697164230|ref|XP_009590923.1|//PREDICTED: F-box/kelch-repeat protein At1g15670-like [Nicotiana tomentosiformis]
BGI_novel_G012440	548	-1.12537	0.80659	Down	NA	NA	NA	NA	NA
BGI_novel_G000902	1826	-1.12787	0.806719	Down	NA	NA	NA	NA	K09264//MADS-box transcription factor, plant;K09260//MADS-box transcription enhancer factor 2A	XP_019578714.1//PREDICTED: agamous-like MADS-box protein AGL16 [Rhinolophus sinicus]
BGI_novel_G007978	221	-1.12807	0.823028	Down	NA	NA	NA	NA	NA
107779333	815	-1.12898	0.826678	Down	LOC107779333	NA	NA	NA	NA	NA
107792693	1745	-1.12949	0.807062	Down	LOC107792693	NA	NA	NA	NA	gi|698523034|ref|XP_009758319.1|//PREDICTED: proline-rich protein 4 [Nicotiana sylvestris]
107832411	1404	-1.12964	0.821413	Down	LOC107832411	NA	NA	NA	K13495//null	gi|697182576|ref|XP_009600299.1|//PREDICTED: zeatin O-glucosyltransferase-like [Nicotiana tomentosiformis]
107774440	2483	-1.12966	0.817629	Down	LOC107774440	NA	NA	NA	K17609//nucleoredoxin [EC:1.8.1.8]	gi|698552354|ref|XP_009769607.1|//PREDICTED: uncharacterized protein LOC104220433 [Nicotiana sylvestris]
107819695	1421	-1.12999	0.829113	Down	LOC107819695	NA	NA	GO:0009108//coenzyme biosynthetic process	K06215//pyridoxal 5'-phosphate synthase pdxS subunit [EC:4.3.3.6]	gi|698500761|ref|XP_009796117.1|//PREDICTED: probable pyridoxal biosynthesis protein PDX1.2 [Nicotiana sylvestris]
107805401	1091	-1.13058	0.802737	Down	LOC107805401	NA	NA	NA	NA	gi|698524061|ref|XP_009758836.1|//PREDICTED: F-box protein PP2-A13-like [Nicotiana sylvestris]
107759051	1908	-1.13214	0.826819	Down	LOC107759051	NA	NA	NA	K14487//auxin responsive GH3 gene family	gi|698424715|ref|XP_009784294.1|//PREDICTED: probable indole-3-acetic acid-amido synthetase GH3.5 [Nicotiana sylvestris]
BGI_novel_G026808	1112	-1.13228	0.822696	Down	NA	NA	NA	NA	NA	KRX12357.1//Chlorophyll a-b binding protein, chloroplastic [Trichinella nelsoni]
107794241	1228	-1.13303	0.802358	Down	LOC107794241	GO:0043231//intracellular membrane-bounded organelle;GO:0032991//macromolecular complex	GO:0046914//transition metal ion binding	NA	K11095//U1 small nuclear ribonucleoprotein C	gi|697181968|ref|XP_009599979.1|//PREDICTED: U1 small nuclear ribonucleoprotein C {ECO:0000255|HAMAP-Rule:MF_03153}-like isoform X1 [Nicotiana tomentosiformis]
107800411	882	-1.13352	0.820696	Down	LOC107800411	NA	NA	NA	NA	gi|697096362|ref|XP_009616081.1|//PREDICTED: early light-induced protein, chloroplastic-like [Nicotiana tomentosiformis]
107826255	1220	-1.13445	0.804839	Down	LOC107826255	NA	NA	NA	NA	gi|147857446|emb|CAN78649.1|//hypothetical protein VITISV_036363 [Vitis vinifera]
107809847	1846	-1.13602	0.820124	Down	LOC107809847	NA	GO:0004175//endopeptidase activity	GO:0019538//protein metabolic process	K01369//legumain [EC:3.4.22.34]	gi|698531457|ref|XP_009762556.1|//PREDICTED: vacuolar-processing enzyme-like [Nicotiana sylvestris]
BGI_novel_G012908	1953	-1.13606	0.80506	Down	NA	NA	NA	NA	K09754//coumaroylquinate(coumaroylshikimate) 3'-monooxygenase [EC:1.14.13.36];K07418//cytochrome P450 family 2 subfamily J [EC:1.14.14.1];K09755//ferulate-5-hydroxylase [EC:1.14.-.-];K07408//cytochrome P450 family 1 subfamily A polypeptide 1 [EC:1.14.14.1]	XP_019576681.1//PREDICTED: cytochrome P450 71B34-like [Rhinolophus sinicus]
107823813	1626	-1.13671	0.833081	Down	LOC107823813	NA	NA	NA	K07213//copper chaperone	gi|697177431|ref|XP_009597674.1|//PREDICTED: uncharacterized protein LOC104093609 [Nicotiana tomentosiformis]
BGI_novel_G026094	705	-1.13694	0.824596	Down	NA	NA	NA	NA	NA
BGI_novel_G025908	1002	-1.13958	0.833023	Down	NA	NA	NA	NA	K16465//centrin-1;K13448//calcium-binding protein CML	XP_019578925.1//PREDICTED: probable calcium-binding protein CML20 [Rhinolophus sinicus]
107821397	1218	-1.14033	0.831297	Down	LOC107821397	NA	GO:0003824//catalytic activity	NA	K06966//uncharacterized protein	gi|698466895|ref|XP_009783018.1|//PREDICTED: cytokinin riboside 5'-monophosphate phosphoribohydrolase LOG1-like [Nicotiana sylvestris]
107762540	1263	-1.14181	0.833044	Down	LOC107762540	NA	NA	NA	K00924//null;K02882//large subunit ribosomal protein L18Ae	gi|697115852|ref|XP_009611838.1|//PREDICTED: basic 7S globulin-like [Nicotiana tomentosiformis]
107776843	781	-1.14318	0.837584	Down	LOC107776843	GO:0043231//intracellular membrane-bounded organelle	GO:0003677//DNA binding;GO:0005515//protein binding;GO:0001071//null	GO:0007602//phototransduction;GO:0007165//signal transduction;GO:0009416//response to light stimulus;GO:0006351//transcription, DNA-templated	K16241//null	gi|697159181|ref|XP_009588347.1|//PREDICTED: transcription factor HY5 isoform X1 [Nicotiana tomentosiformis];gi|697159183|ref|XP_009588348.1|//PREDICTED: transcription factor HY5 isoform X2 [Nicotiana tomentosiformis]
107800284	2015	-1.14506	0.806983	Down	LOC107800284	NA	GO:0008170//N-methyltransferase activity	GO:0006730//one-carbon metabolic process	K05929//phosphoethanolamine N-methyltransferase [EC:2.1.1.103]	gi|698577258|ref|XP_009776424.1|//PREDICTED: phosphoethanolamine N-methyltransferase-like [Nicotiana sylvestris]
BGI_novel_G026645	254	-1.146	0.803547	Down	NA	NA	GO:0004674//protein serine/threonine kinase activity;GO:0005524//ATP binding	GO:0000184//nuclear-transcribed mRNA catabolic process, nonsense-mediated decay	K05289//glycosylphosphatidylinositol transamidase;K14640//solute carrier family 20 (sodium-dependent phosphate transporter);K08834//myosin III [EC:2.7.11.1]	XP_008477651.1//PREDICTED: uncharacterized protein LOC103514534 [Diaphorina citri]
107806636	1836	-1.14851	0.833517	Down	LOC107806636	NA	GO:0004553//hydrolase activity, hydrolyzing O-glycosyl compounds	GO:0008152//metabolic process	K01184//polygalacturonase [EC:3.2.1.15]	gi|698569442|ref|XP_009774333.1|//PREDICTED: polygalacturonase At1g48100-like [Nicotiana sylvestris]
BGI_novel_G030479	1017	-1.14925	0.825056	Down	NA	NA	NA	NA	NA	XP_017086037.1//PREDICTED: carbonic anhydrase-like [Drosophila eugracilis]
107794811	1009	-1.15098	1	Down	LOC107794811	NA	GO:0016765//transferase activity, transferring alkyl or aryl (other than methyl) groups	GO:0009755//hormone-mediated signaling pathway	K00799//glutathione S-transferase [EC:2.5.1.18]	gi|697156072|ref|XP_009586784.1|//PREDICTED: glutathione S-transferase [Nicotiana tomentosiformis]
107807054	996	-1.15119	0.807031	Down	LOC107807054	NA	NA	NA	K02883//large subunit ribosomal protein L18e;K11855//ubiquitin carboxyl-terminal hydrolase 36/42 [EC:3.4.19.12]	gi|697134483|ref|XP_009621287.1|//PREDICTED: 36.4 kDa proline-rich protein-like, partial [Nicotiana tomentosiformis]
BGI_novel_G012433	3975	-1.15246	0.804762	Down	NA	NA	NA	NA	K02084//apoptotic protease-activating factor	XP_019575883.1//PREDICTED: probable disease resistance protein At4g33300, partial [Rhinolophus sinicus]
107787447	941	-1.15329	0.804945	Down	LOC107787447	NA	NA	NA	NA	gi|698581812|ref|XP_009777650.1|//PREDICTED: uncharacterized protein LOC104227173 [Nicotiana sylvestris]
107761375	1086	-1.15433	0.837682	Down	LOC107761375	NA	NA	NA	K03350//anaphase-promoting complex subunit 3	gi|697170110|ref|XP_009593971.1|//PREDICTED: uncharacterized protein LOC104090553 [Nicotiana tomentosiformis]
BGI_novel_G019980	1615	-1.1555	0.805548	Down	NA	GO:0005887//integral component of plasma membrane	GO:0015250//water channel activity	GO:0034220//ion transmembrane transport	K09884//aquaporin rerated protein, invertebrate	XP_001620461.1//hypothetical protein NEMVEDRAFT_v1g148074 [Nematostella vectensis]
107777013	973	-1.15669	0.833325	Down	LOC107777013	NA	NA	NA	NA	gi|697156743|ref|XP_009587122.1|//PREDICTED: pathogen-related protein [Nicotiana tomentosiformis]
107805135	1102	-1.15705	0.8286	Down	LOC107805135	NA	NA	NA	K15622//myeloid leukemia factor 1	gi|697144886|ref|XP_009626567.1|//PREDICTED: uncharacterized protein LOC104117245 isoform X1 [Nicotiana tomentosiformis]
BGI_novel_G016722	2013	-1.15715	0.807039	Down	NA	NA	NA	NA	K15003//cytochrome P450 family 9 [EC:1.14.-.-];K10268//F-box and leucine-rich repeat protein 2/20	KXJ69966.1//hypothetical protein RP20_CCG025214 [Aedes albopictus]
107804128	969	-1.15754	0.804215	Down	LOC107804128	NA	NA	NA	K14297//nuclear pore complex protein Nup98-Nup96;K12173//BRCA1-A complex subunit BRE	gi|697178652|ref|XP_009598313.1|//PREDICTED: pathogenesis-related protein 5-like [Nicotiana tomentosiformis]
BGI_novel_G020773	2921	-1.15837	0.804642	Down	NA	NA	GO:0004372//glycine hydroxymethyltransferase activity;GO:0008168//methyltransferase activity;GO:0030170//pyridoxal phosphate binding	GO:0035999//tetrahydrofolate interconversion;GO:0006545//glycine biosynthetic process	K00600//glycine hydroxymethyltransferase [EC:2.1.2.1]	XP_008471532.1//PREDICTED: serine hydroxymethyltransferase, cytosolic [Diaphorina citri]
107797982	1234	-1.16046	0.814851	Down	LOC107797982	NA	NA	NA	K04730//interleukin-1 receptor-associated kinase 1 [EC:2.7.11.1]	gi|697155505|ref|XP_009631996.1|//PREDICTED: cysteine-rich repeat secretory protein 60-like [Nicotiana tomentosiformis]
107819906	747	-1.16046	0.80255	Down	LOC107819906	NA	NA	NA	NA	NA
107792603	1129	-1.16085	0.833469	Down	LOC107792603	NA	NA	NA	NA	NA
107807051	1401	-1.16157	0.821781	Down	LOC107807051	GO:0005840//ribosome;GO:0044424//intracellular part;GO:0005576//extracellular region;GO:0009526//plastid envelope	GO:0016211//ammonia ligase activity;GO:0032559//adenyl ribonucleotide binding;GO:0046914//transition metal ion binding	GO:0006541//glutamine metabolic process;GO:0071941//nitrogen cycle metabolic process;GO:0006970//response to osmotic stress;GO:0042126//nitrate metabolic process	K01915//glutamine synthetase [EC:6.3.1.2]	gi|697154712|ref|XP_009631592.1|//PREDICTED: glutamine synthetase isoform X1 [Nicotiana tomentosiformis];gi|697154714|ref|XP_009631593.1|//PREDICTED: glutamine synthetase isoform X2 [Nicotiana tomentosiformis]
BGI_novel_G012503	2304	-1.16363	0.802818	Down	NA	NA	GO:0004185//serine-type carboxypeptidase activity	GO:0051603//proteolysis involved in cellular protein catabolic process	K16297//serine carboxypeptidase-like clade II [EC:3.4.16.-];K13289//cathepsin A (carboxypeptidase C) [EC:3.4.16.5]	XP_019577287.1//PREDICTED: serine carboxypeptidase-like 28 [Rhinolophus sinicus]
107809385	1205	-1.16365	0.807089	Down	LOC107809385	NA	GO:0016209//antioxidant activity;GO:0005506//iron ion binding	GO:0008152//metabolic process;GO:0006950//response to stress	K00434//L-ascorbate peroxidase [EC:1.11.1.11]	gi|698434358|ref|XP_009798830.1|//PREDICTED: L-ascorbate peroxidase 2, cytosolic [Nicotiana sylvestris]
107760441	719	-1.16396	0.823004	Down	LOC107760441	NA	NA	NA	NA	NA
107805284	2596	-1.16559	0.833141	Down	LOC107805284	NA	NA	NA	K17609//nucleoredoxin [EC:1.8.1.8]	gi|697137528|ref|XP_009622867.1|//PREDICTED: uncharacterized protein LOC104114193 [Nicotiana tomentosiformis]
BGI_novel_G001550	2071	-1.16691	0.833503	Down	NA	NA	NA	NA	NA	XP_019578354.1//PREDICTED: protein LNK3 [Rhinolophus sinicus]
107802165	1964	-1.16704	0.825711	Down	LOC107802165	NA	GO:0004553//hydrolase activity, hydrolyzing O-glycosyl compounds	GO:0008152//metabolic process	K01184//polygalacturonase [EC:3.2.1.15]	gi|697151087|ref|XP_009629756.1|//PREDICTED: polygalacturonase At1g48100-like [Nicotiana tomentosiformis]
107829738	2822	-1.16729	0.802162	Down	LOC107829738	NA	NA	NA	NA	NA
107822042	1041	-1.16732	0.824236	Down	LOC107822042	NA	GO:0046872//metal ion binding	NA	K16285//null	gi|698582339|ref|XP_009777796.1|//PREDICTED: probable E3 ubiquitin-protein ligase XERICO [Nicotiana sylvestris]
107787794	1095	-1.16735	0.810985	Down	LOC107787794	GO:0031224//intrinsic component of membrane	NA	NA	NA	gi|697134396|ref|XP_009621251.1|//PREDICTED: bax inhibitor 1-like [Nicotiana tomentosiformis]
BGI_novel_G018727	1235	-1.16828	0.80512	Down	NA	NA	NA	NA	K09584//protein disulfide-isomerase A6 [EC:5.3.4.1]	XP_019577001.1//PREDICTED: protein disulfide-isomerase 2-3 [Rhinolophus sinicus]
107780748	1404	-1.16894	0.816724	Down	LOC107780748	NA	NA	NA	K13420//null	gi|698517146|ref|XP_009803455.1|//PREDICTED: DNA-damage-repair/toleration protein DRT100-like [Nicotiana sylvestris]
107771425	2395	-1.16961	0.833583	Down	LOC107771425	GO:0044432//endoplasmic reticulum part	GO:0032559//adenyl ribonucleotide binding;GO:0016628//oxidoreductase activity, acting on the CH-CH group of donors, NAD or NADP as acceptor	GO:0008152//metabolic process;GO:0050896//response to stimulus	K09490//heat shock 70kDa protein 5	gi|698448988|ref|XP_009773333.1|//PREDICTED: luminal-binding protein 5 [Nicotiana sylvestris]
107810206	1365	-1.17003	0.816971	Down	LOC107810206	NA	GO:0016791//phosphatase activity	NA	K01106//inositol-1,4,5-trisphosphate 5-phosphatase [EC:3.1.3.56]	gi|697121996|ref|XP_009614984.1|//PREDICTED: type I inositol 1,4,5-trisphosphate 5-phosphatase 11 isoform X2 [Nicotiana tomentosiformis];gi|697121994|ref|XP_009614983.1|//PREDICTED: type I inositol 1,4,5-trisphosphate 5-phosphatase 11 isoform X1 [Nicotiana tomentosiformis]
107822846	587	-1.17063	0.835621	Down	LOC107822846	GO:0044424//intracellular part	GO:0015036//disulfide oxidoreductase activity	GO:0019725//cellular homeostasis;GO:0006091//generation of precursor metabolites and energy;GO:0051234//establishment of localization	K03676//glutaredoxin 3	gi|698548032|ref|XP_009768204.1|//PREDICTED: glutaredoxin [Nicotiana sylvestris]
107765631	2477	-1.17078	0.80576	Down	LOC107765631	NA	NA	NA	K20279//synaptojanin [EC:3.1.3.36];K03549//KUP system potassium uptake protein;K14794//ribosomal RNA-processing protein 12;K17982//null;K13420//null	gi|698534414|ref|XP_009763850.1|//PREDICTED: uncharacterized protein LOC104215692 [Nicotiana sylvestris];gi|697100215|ref|XP_009590088.1|//PREDICTED: type I inositol 1,4,5-trisphosphate 5-phosphatase 1 isoform X2 [Nicotiana tomentosiformis];gi|697100213|ref|XP_009590080.1|//PREDICTED: type I inositol 1,4,5-trisphosphate 5-phosphatase 1 isoform X1 [Nicotiana tomentosiformis];gi|971563295|ref|XP_01…
107761404	1106	-1.17234	0.806156	Down	LOC107761404	NA	NA	NA	NA	gi|698480970|ref|XP_009787503.1|//PREDICTED: uncharacterized protein LOC104235440 [Nicotiana sylvestris]
107790021	1686	-1.17306	0.822041	Down	LOC107790021	NA	NA	NA	K15502//serine/threonine-protein phosphatase 6 regulatory ankyrin repeat subunit A;K03164//DNA topoisomerase II [EC:5.99.1.3]	gi|698496374|ref|XP_009794240.1|//PREDICTED: uncharacterized protein LOC104241032 [Nicotiana sylvestris]
107765971	647	-1.17365	0.834247	Down	LOC107765971	NA	NA	NA	NA	gi|697172070|ref|XP_009594972.1|//PREDICTED: uncharacterized protein LOC104091353 [Nicotiana tomentosiformis]
107816676	2723	-1.17427	0.834203	Down	LOC107816676	GO:0044432//endoplasmic reticulum part	GO:0005515//protein binding;GO:0032559//adenyl ribonucleotide binding	GO:0044267//cellular protein metabolic process;GO:0050896//response to stimulus	K09487//heat shock protein 90kDa beta	gi|365189292|dbj|BAL42333.1|//Heat shock protein 90 [Nicotiana tabacum]
BGI_novel_G010445	844	-1.17461	0.805626	Down	NA	NA	GO:0003824//catalytic activity	GO:0008152//metabolic process	NA	XP_004337412.1//phosphoglycerate mutase family domain containing protein [Acanthamoeba castellanii str. Neff]
107767337	626	-1.17536	0.836307	Down	LOC107767337	NA	NA	NA	NA	gi|697121789|ref|XP_009614875.1|//PREDICTED: uncharacterized protein LOC104107703 [Nicotiana tomentosiformis]
107778763	1066	-1.17557	0.800711	Down	LOC107778763	NA	NA	NA	K09422//transcription factor MYB, plant	gi|698507266|ref|XP_009798979.1|//PREDICTED: transcription factor MYB48-like [Nicotiana sylvestris]
107802456	2277	-1.17834	0.822087	Down	LOC107802456	NA	GO:0000166//nucleotide binding;GO:0004672//protein kinase activity	NA	K04733//interleukin-1 receptor-associated kinase 4 [EC:2.7.11.1]	gi|697096241|ref|XP_009615413.1|//PREDICTED: cysteine-rich receptor-like protein kinase 2 [Nicotiana tomentosiformis]
107773400	645	-1.18012	0.830887	Down	LOC107773400	NA	NA	NA	K03768//peptidyl-prolyl cis-trans isomerase B (cyclophilin B) [EC:5.2.1.8]	gi|697095299|ref|XP_009610683.1|//PREDICTED: uncharacterized protein LOC104104330 [Nicotiana tomentosiformis]
107769382	1344	-1.18027	0.824183	Down	LOC107769382	NA	GO:0019842//vitamin binding;GO:0046914//transition metal ion binding;GO:0016491//oxidoreductase activity	GO:0008152//metabolic process	K00472//prolyl 4-hydroxylase [EC:1.14.11.2]	gi|698541324|ref|XP_009766050.1|//PREDICTED: probable prolyl 4-hydroxylase 6 [Nicotiana sylvestris]
107819148	718	-1.18221	0.842896	Down	LOC107819148	NA	NA	NA	NA	NA
BGI_novel_G019765	7462	-1.18386	0.83768	Down	NA	NA	GO:0003676//nucleic acid binding	GO:0031047//gene silencing by RNA	K11593//eukaryotic translation initiation factor 2C;K00695//sucrose synthase [EC:2.4.1.13]	XP_019575854.1//PREDICTED: sucrose synthase 3 [Rhinolophus sinicus]
107792559	1954	-1.18417	0.807456	Down	LOC107792559	NA	GO:0016846//carbon-sulfur lyase activity;GO:0048037//cofactor binding;GO:0016740//transferase activity	GO:0008652//cellular amino acid biosynthetic process	K01762//null	gi|698560750|ref|XP_009771943.1|//PREDICTED: 1-aminocyclopropane-1-carboxylate synthase-like [Nicotiana sylvestris]
107801049	1103	-1.18497	0.80657	Down	LOC107801049	NA	GO:0032561//guanyl ribonucleotide binding	GO:0006810//transport;GO:0035556//intracellular signal transduction	K07904//Ras-related protein Rab-11A	gi|697159641|ref|XP_009588584.1|//PREDICTED: ras-related protein Rab2BV [Nicotiana tomentosiformis]
107795681	4205	-1.1878	0.809167	Down	LOC107795681	NA	NA	NA	K17046//protein DEK;K01555//fumarylacetoacetase [EC:3.7.1.2];K12472//epidermal growth factor receptor substrate 15	gi|698536622|ref|XP_009764575.1|//PREDICTED: BAG family molecular chaperone regulator 6 [Nicotiana sylvestris]
107792293	932	-1.18799	0.821128	Down	LOC107792293	NA	NA	NA	NA	gi|697133059|ref|XP_009620582.1|//PREDICTED: uncharacterized protein LOC104112394 [Nicotiana tomentosiformis]
BGI_novel_G026656	322	-1.19014	0.802719	Down	NA	NA	NA	NA	K09228//KRAB domain-containing zinc finger protein;K00106//xanthine dehydrogenase/oxidase [EC:1.17.1.4 1.17.3.2]	KYB26731.1//Retrovirus-related Pol polyprotein from transposon TNT 1-94-like Protein [Tribolium castaneum]
107764856	1473	-1.19435	0.833269	Down	LOC107764856	NA	NA	NA	K09553//stress-induced-phosphoprotein 1	gi|698495445|ref|XP_009793833.1|//PREDICTED: hsp70-Hsp90 organizing protein 2 [Nicotiana sylvestris]
107800109	761	-1.19446	0.835955	Down	LOC107800109	NA	NA	NA	NA	gi|697162983|ref|XP_009590305.1|//PREDICTED: uncharacterized protein LOC104087514 [Nicotiana tomentosiformis]
107809541	540	-1.19478	0.82431	Down	LOC107809541	NA	NA	NA	NA	gi|698471159|ref|XP_009783976.1|//PREDICTED: uncharacterized protein LOC104232461 [Nicotiana sylvestris]
107762674	1733	-1.19603	0.813767	Down	LOC107762674	NA	NA	NA	K13495//null	gi|698541264|ref|XP_009766031.1|//PREDICTED: zeatin O-glucosyltransferase-like [Nicotiana sylvestris]
107810926	1378	-1.20014	0.834009	Down	LOC107810926	GO:0043231//intracellular membrane-bounded organelle	GO:0001071//null;GO:0003676//nucleic acid binding	GO:0000160//phosphorelay signal transduction system;GO:0006950//response to stress;GO:0006351//transcription, DNA-templated	K09286//EREBP-like factor	gi|57012874|sp|Q9LW48.1|ERF5_NICSY//RecName: Full=Ethylene-responsive transcription factor 5; AltName: Full=Ethylene-responsive element-binding factor 4; Short=EREBP-4; AltName: Full=Ethylene-responsive element-binding factor 5 homolog; AltName: Full=NsERF4
107811868	1584	-1.20299	0.836334	Down	LOC107811868	GO:0044424//intracellular part	GO:0032559//adenyl ribonucleotide binding;GO:0016301//kinase activity	GO:0006007//glucose catabolic process;GO:0006796//phosphate-containing compound metabolic process	K00927//phosphoglycerate kinase [EC:2.7.2.3]	gi|697128336|ref|XP_009618219.1|//PREDICTED: phosphoglycerate kinase, cytosolic-like [Nicotiana tomentosiformis]
107812995	1358	-1.20387	0.805332	Down	LOC107812995	NA	NA	NA	K14488//null	gi|698508328|ref|XP_009799445.1|//PREDICTED: uncharacterized protein LOC104245524 [Nicotiana sylvestris]
107802851	1786	-1.20407	0.833676	Down	LOC107802851	NA	GO:0004779//sulfate adenylyltransferase activity	GO:0006790//sulfur compound metabolic process	K13811//3'-phosphoadenosine 5'-phosphosulfate synthase [EC:2.7.7.4 2.7.1.25]	gi|698479370|ref|XP_009786778.1|//PREDICTED: ATP sulfurylase 1, chloroplastic-like [Nicotiana sylvestris]
107802365	1713	-1.20723	0.802543	Down	LOC107802365	NA	GO:0016757//transferase activity, transferring glycosyl groups	NA	K13691//null	gi|697142665|ref|XP_009625439.1|//PREDICTED: UDP-glycosyltransferase 74F2-like [Nicotiana tomentosiformis]
107762083	1098	-1.20732	0.80282	Down	LOC107762083	NA	NA	NA	K00512//steroid 17alpha-monooxygenase / 17alpha-hydroxyprogesterone deacetylase [EC:1.14.14.19 1.14.14.32]	gi|697189612|ref|XP_009603863.1|//PREDICTED: cytochrome P450 71A4-like [Nicotiana tomentosiformis]
107815175	1413	-1.20822	0.804833	Down	LOC107815175	GO:0043231//intracellular membrane-bounded organelle	GO:0000989//transcription factor activity, transcription factor binding;GO:0046914//transition metal ion binding;GO:0004468//lysine N-acetyltransferase activity, acting on acetyl phosphate as donor	GO:0006351//transcription, DNA-templated	K00517//indol-3-yl-methylglucosinolate hydroxylase [EC:1.14.-.-]	gi|698544880|ref|XP_009767207.1|//PREDICTED: BTB/POZ and TAZ domain-containing protein 1-like [Nicotiana sylvestris]
107803133	865	-1.20984	0.82458	Down	LOC107803133	NA	NA	NA	NA	gi|698496109|ref|XP_009794125.1|//PREDICTED: stress enhanced protein 2, chloroplastic [Nicotiana sylvestris]
BGI_novel_G011133	662	-1.21213	0.806738	Down	NA	NA	NA	NA	NA
BGI_novel_G005330	1596	-1.21283	0.80444	Down	NA	NA	NA	NA	NA	XP_010373872.1//PREDICTED: ribulose bisphosphate carboxylase/oxygenase activase 2, chloroplastic, partial [Rhinopithecus roxellana]
107823026	1081	-1.21351	0.834517	Down	LOC107823026	NA	NA	NA	K14484//auxin-responsive protein IAA	gi|697114251|ref|XP_009611025.1|//PREDICTED: auxin-responsive protein IAA17-like [Nicotiana tomentosiformis]
107773466	633	-1.21526	0.825892	Down	LOC107773466	GO:0031224//intrinsic component of membrane;GO:0009521//photosystem;GO:0009534//chloroplast thylakoid	GO:0043169//cation binding;GO:0046906//tetrapyrrole binding	GO:0006464//cellular protein modification process;GO:0006091//generation of precursor metabolites and energy	K08912//light-harvesting complex II chlorophyll a/b binding protein 1	gi|697149119|ref|XP_009628757.1|//PREDICTED: chlorophyll a-b binding protein 16, chloroplastic-like [Nicotiana tomentosiformis]
107802378	1048	-1.21613	0.806992	Down	LOC107802378	NA	NA	NA	NA	gi|698560057|ref|XP_009771745.1|//PREDICTED: uncharacterized protein LOC104222231 [Nicotiana sylvestris]
BGI_novel_G024051	2328	-1.2196	0.80389	Down	NA	NA	NA	NA	K14497//protein phosphatase 2C [EC:3.1.3.16];K04461//protein phosphatase 1B [EC:3.1.3.16]	XP_019576308.1//PREDICTED: protein phosphatase 2C 56 [Rhinolophus sinicus]
BGI_novel_G011550	1365	-1.22039	0.802765	Down	NA	NA	GO:0016787//hydrolase activity	NA	NA	CEP02976.1//hypothetical protein PBRA_009194 [Plasmodiophora brassicae]
107781534	1833	-1.22094	0.853809	Down	LOC107781534	NA	GO:0004779//sulfate adenylyltransferase activity	GO:0006790//sulfur compound metabolic process	K13811//3'-phosphoadenosine 5'-phosphosulfate synthase [EC:2.7.7.4 2.7.1.25]	gi|697098594|ref|XP_009627469.1|//PREDICTED: ATP sulfurylase 1, chloroplastic-like [Nicotiana tomentosiformis]
BGI_novel_G007652	1891	-1.22239	0.805475	Down	NA	NA	NA	NA	K07426//cytochrome P450 family 4 subfamily B polypeptide 1 [EC:1.14.14.1];K17731//cytochrome P450 family 4 subfamily F polypeptide 22;K07440//cholesterol 24-hydroxylase [EC:1.14.14.25]	CEM10973.1//unnamed protein product [Vitrella brassicaformis CCMP3155]
107769068	2762	-1.22293	0.822966	Down	LOC107769068	GO:0044432//endoplasmic reticulum part	GO:0005515//protein binding;GO:0032559//adenyl ribonucleotide binding	GO:0044267//cellular protein metabolic process;GO:0050896//response to stimulus	K09487//heat shock protein 90kDa beta	gi|365189290|dbj|BAL42332.1|//Heat shock protein 90 [Nicotiana tabacum]
107780042	911	-1.22342	0.833214	Down	LOC107780042	NA	NA	NA	NA	gi|697116736|ref|XP_009612289.1|//PREDICTED: uncharacterized protein LOC104105645 [Nicotiana tomentosiformis]
BGI_novel_G008046	2003	-1.22385	0.806047	Down	NA	NA	GO:0070569//uridylyltransferase activity	GO:0008152//metabolic process	K00972//UDP-N-acetylglucosamine/UDP-N-acetylgalactosamine diphosphorylase [EC:2.7.7.23 2.7.7.83]	XP_022099507.1//UDP-N-acetylhexosamine pyrophosphorylase-like isoform X2 [Acanthaster planci]
107760486	363	-1.2239	0.823268	Down	LOC107760486	NA	NA	NA	NA	gi|697128452|ref|XP_009618279.1|//PREDICTED: uncharacterized protein LOC104110480 isoform X2 [Nicotiana tomentosiformis]
107823116	648	-1.22853	0.801013	Down	LOC107823116	NA	NA	NA	NA	NA
107792716	1245	-1.22962	0.827508	Down	LOC107792716	NA	GO:0003824//catalytic activity	NA	K07025//putative hydrolase of the HAD superfamily	gi|697156868|ref|XP_009587188.1|//PREDICTED: uncharacterized protein LOC104084931 [Nicotiana tomentosiformis]
107791273	660	-1.23067	0.802345	Down	LOC107791273	NA	NA	NA	NA	gi|697177138|ref|XP_009597522.1|//PREDICTED: uncharacterized protein LOC104093475, partial [Nicotiana tomentosiformis]
107827895	2618	-1.231	0.806641	Down	LOC107827895	GO:0031224//intrinsic component of membrane	GO:0015291//secondary active transmembrane transporter activity	GO:0015698//inorganic anion transport	K17470//sulfate transporter 1, high-affinity	gi|698439370|ref|XP_009758428.1|//PREDICTED: sulfate transporter 1.3-like [Nicotiana sylvestris]
BGI_novel_G025520	1041	-1.23104	0.807039	Down	NA	NA	NA	NA	NA
107778620	1345	-1.23119	0.831941	Down	LOC107778620	NA	GO:0016832//aldehyde-lyase activity	GO:0006007//glucose catabolic process	K01623//fructose-bisphosphate aldolase, class I [EC:4.1.2.13]	gi|698508802|ref|XP_009799651.1|//PREDICTED: fructose-bisphosphate aldolase, cytoplasmic isozyme 1 [Nicotiana sylvestris]
BGI_novel_G020700	234	-1.23183	0.810106	Down	NA	NA	NA	NA	NA	KMQ89126.1//retrovirus-related pol polyprotein from transposon tnt 1-94 [Lasius niger]
107792175	744	-1.2322	0.826039	Down	LOC107792175	NA	NA	NA	NA	gi|698527059|ref|XP_009760375.1|//PREDICTED: putative glycine-rich cell wall structural protein 1 [Nicotiana sylvestris]
107819087	527	-1.23661	0.814456	Down	LOC107819087	GO:0016020//membrane	NA	GO:0050896//response to stimulus	NA	gi|698529820|ref|XP_009761731.1|//PREDICTED: universal stress protein A-like protein [Nicotiana sylvestris]
BGI_novel_G002058	466	-1.23754	0.821962	Down	NA	NA	NA	NA	NA	KRX12045.1//hypothetical protein T07_10088, partial [Trichinella nelsoni]
BGI_novel_G020864	1625	-1.24257	0.805239	Down	NA	NA	NA	NA	K00461//arachidonate 5-lipoxygenase [EC:1.13.11.34];K15718//linoleate 9S-lipoxygenase [EC:1.13.11.58]	XP_019575826.1//PREDICTED: linoleate 9S-lipoxygenase 5, chloroplastic [Rhinolophus sinicus]
107806425	1251	-1.24526	0.801331	Down	LOC107806425	NA	GO:0016209//antioxidant activity;GO:0005506//iron ion binding;GO:0003824//catalytic activity	GO:0008152//metabolic process;GO:0006950//response to stress	K00430//peroxidase [EC:1.11.1.7]	gi|698548158|ref|XP_009768247.1|//PREDICTED: peroxidase 3 [Nicotiana sylvestris]
107808274	844	-1.25049	0.826952	Down	LOC107808274	GO:0043231//intracellular membrane-bounded organelle;GO:0044425//membrane part	GO:0005506//iron ion binding	GO:0006091//generation of precursor metabolites and energy;GO:0051234//establishment of localization	K08738//cytochrome c	gi|698530858|ref|XP_009762253.1|//PREDICTED: cytochrome c [Nicotiana sylvestris]
107826841	2054	-1.25131	0.813045	Down	LOC107826841	NA	GO:0016682//oxidoreductase activity, acting on diphenols and related substances as donors, oxygen as acceptor;GO:0046914//transition metal ion binding	GO:0008152//metabolic process	K00423//L-ascorbate oxidase [EC:1.10.3.3]	gi|698532420|ref|XP_009763033.1|//PREDICTED: L-ascorbate oxidase isoform X2 [Nicotiana sylvestris];gi|698532418|ref|XP_009763032.1|//PREDICTED: L-ascorbate oxidase isoform X1 [Nicotiana sylvestris]
107803183	1525	-1.25163	0.805021	Down	LOC107803183	NA	GO:0046914//transition metal ion binding;GO:0003824//catalytic activity	GO:0008152//metabolic process	K05282//null	gi|700584228|ref|NP_001289511.1|//gibberellin 20 oxidase 1-like [Nicotiana sylvestris]
107805785	1655	-1.25224	0.819878	Down	LOC107805785	NA	NA	NA	K11253//histone H3;K12126//null	gi|698521680|ref|XP_009757642.1|//PREDICTED: transcription factor bHLH130-like [Nicotiana sylvestris]
107799649	1590	-1.25751	0.809338	Down	LOC107799649	NA	GO:0005515//protein binding;GO:0003676//nucleic acid binding	GO:0044267//cellular protein metabolic process	K09510//DnaJ homolog subfamily B member 4	gi|34811740|gb|AAQ82703.1|//potyviral capsid protein interacting protein 2b [Nicotiana tabacum]
107815919	1573	-1.2578	0.828293	Down	LOC107815919	NA	NA	NA	K01410//mitochondrial intermediate peptidase [EC:3.4.24.59];K00383//glutathione reductase (NADPH) [EC:1.8.1.7];K14843//pescadillo;K03164//DNA topoisomerase II [EC:5.99.1.3]	gi|698583398|ref|XP_009778088.1|//PREDICTED: F-box protein SKIP23-like [Nicotiana sylvestris]
107789016	2788	-1.25814	0.819842	Down	LOC107789016	GO:0031224//intrinsic component of membrane	NA	GO:0006810//transport	K13947//auxin efflux carrier family	gi|459654762|gb|AGG79243.1|//auxin efflux facilitator PIN3bS [Nicotiana tabacum];gi|698529011|ref|XP_009761336.1|//PREDICTED: auxin efflux carrier component 3-like isoform X2 [Nicotiana sylvestris]
107792533	887	-1.25939	0.826404	Down	LOC107792533	NA	NA	NA	K01507//inorganic pyrophosphatase [EC:3.6.1.1];K10398//kinesin family member 11;K17479//glutaredoxin domain-containing cysteine-rich protein 1	gi|698558262|ref|XP_009771238.1|//PREDICTED: zinc finger BED domain-containing protein RICESLEEPER 2-like [Nicotiana sylvestris]
107816349	2275	-1.26024	0.82167	Down	LOC107816349	NA	NA	NA	K05909//laccase [EC:1.10.3.2]	gi|698476484|ref|XP_009785560.1|//PREDICTED: uncharacterized protein LOC104233809 isoform X2 [Nicotiana sylvestris];gi|698476482|ref|XP_009785559.1|//PREDICTED: uncharacterized protein LOC104233809 isoform X1 [Nicotiana sylvestris]
107818746	543	-1.26178	0.808225	Down	LOC107818746	NA	NA	NA	NA	gi|111073729|dbj|BAF02553.1|//hypothetical protein [Nicotiana benthamiana]
BGI_novel_G024128	1304	-1.26303	0.802522	Down	NA	NA	NA	NA	NA
107815568	2342	-1.26393	0.81757	Down	LOC107815568	NA	NA	NA	K17710//pentatricopeptide repeat domain-containing protein 1	gi|697190844|ref|XP_009604488.1|//PREDICTED: pentatricopeptide repeat-containing protein At5g25630 isoform X1 [Nicotiana tomentosiformis]
107803268	1943	-1.2647	0.802484	Down	LOC107803268	NA	NA	NA	K20495//null	gi|697140664|ref|XP_009624434.1|//PREDICTED: uncharacterized protein LOC104115490 isoform X1 [Nicotiana tomentosiformis]
107800229	2611	-1.26589	0.805675	Down	LOC107800229	NA	NA	NA	K10268//F-box and leucine-rich repeat protein 2/20	gi|698542131|ref|XP_009766305.1|//PREDICTED: F-box/LRR-repeat MAX2 homolog A-like [Nicotiana sylvestris]
107825374	1922	-1.26623	0.833883	Down	LOC107825374	GO:0043231//intracellular membrane-bounded organelle	GO:0005515//protein binding;GO:0032559//adenyl ribonucleotide binding	GO:0006457//protein folding;GO:0050896//response to stimulus	K04077//chaperonin GroEL	gi|697124984|ref|XP_009616503.1|//PREDICTED: chaperonin CPN60-2, mitochondrial [Nicotiana tomentosiformis]
BGI_novel_G023654	1057	-1.26699	0.816413	Down	NA	NA	NA	NA	NA
107820143	1143	-1.26937	0.820089	Down	LOC107820143	NA	NA	NA	K03544//ATP-dependent Clp protease ATP-binding subunit ClpX	gi|697118350|ref|XP_009613098.1|//PREDICTED: ATP-dependent Clp protease ATP-binding subunit clpX-like, mitochondrial [Nicotiana tomentosiformis]
107800924	1693	-1.27077	0.818559	Down	LOC107800924	NA	GO:0048037//cofactor binding;GO:0016830//carbon-carbon lyase activity	GO:0043436//oxoacid metabolic process	K01590//histidine decarboxylase [EC:4.1.1.22]	gi|698551746|ref|XP_009769413.1|//PREDICTED: histidine decarboxylase-like isoform X1 [Nicotiana sylvestris]
107783417	1171	-1.27225	0.833845	Down	LOC107783417	NA	NA	NA	NA	gi|698472703|ref|XP_009784317.1|//PREDICTED: uncharacterized protein LOC104232748 [Nicotiana sylvestris]
BGI_novel_G001604	1388	-1.27293	0.804163	Down	NA	NA	NA	NA	K01580//glutamate decarboxylase [EC:4.1.1.15];K01594//sulfinoalanine decarboxylase [EC:4.1.1.29];K01590//histidine decarboxylase [EC:4.1.1.22]	XP_019576640.1//PREDICTED: serine decarboxylase [Rhinolophus sinicus]
107810695	727	-1.27302	0.823171	Down	LOC107810695	NA	NA	NA	K14488//null	gi|698508321|ref|XP_009799442.1|//PREDICTED: auxin-induced protein 15A-like [Nicotiana sylvestris]
107793568	1149	-1.2739	0.805705	Down	LOC107793568	NA	NA	NA	NA	NA
107800627	959	-1.27645	0.829138	Down	LOC107800627	NA	GO:0016407//acetyltransferase activity	NA	NA	gi|698533584|ref|XP_009763598.1|//PREDICTED: tyramine N-feruloyltransferase 4/11-like [Nicotiana sylvestris]
107795620	1662	-1.27675	0.833137	Down	LOC107795620	NA	GO:0008081//phosphoric diester hydrolase activity	GO:0019400//alditol metabolic process	K18696//null	gi|697113072|ref|XP_009610418.1|//PREDICTED: glycerophosphodiester phosphodiesterase GDE1-like [Nicotiana tomentosiformis]
BGI_novel_G006834	1485	-1.27684	0.822012	Down	NA	GO:0016021//integral component of membrane	GO:0045127//N-acetylglucosamine kinase activity;GO:0005524//ATP binding	NA	K00884//N-acetylglucosamine kinase [EC:2.7.1.59]	KYQ89952.1//hypothetical protein DLAC_08523 [Dictyostelium lacteum]
BGI_novel_G020250	2367	-1.27705	0.806535	Down	NA	GO:0005829//cytosol;GO:0005739//mitochondrion;GO:0005737//cytoplasm	GO:0005524//ATP binding;GO:0051082//unfolded protein binding;GO:0044183//protein binding involved in protein folding	GO:0006458//'de novo' protein folding;GO:0042026//protein refolding;GO:0045041//protein import into mitochondrial intermembrane space;GO:0061077//chaperone-mediated protein folding	K04077//chaperonin GroEL	ANM86789.1//Cpn60 [Stygiella incarcerata]
107823874	447	-1.27815	0.818115	Down	LOC107823874	NA	NA	NA	NA	gi|697186981|ref|XP_009602530.1|//PREDICTED: uncharacterized protein LOC104097635 [Nicotiana tomentosiformis]
BGI_novel_G025947	1994	-1.27863	0.836507	Down	NA	GO:0005622//intracellular	GO:0005524//ATP binding;GO:0004707//MAP kinase activity	NA	K04371//mitogen-activated protein kinase 1/3 [EC:2.7.11.24];K20537//mitogen-activated protein kinase 7/14 [EC:2.7.11.24];K20535//mitogen-activated protein kinase 1/2 [EC:2.7.11.24]	XP_019577737.1//PREDICTED: mitogen-activated protein kinase 2 [Rhinolophus sinicus]
107795139	1518	-1.27892	0.806695	Down	LOC107795139	NA	NA	NA	K16222//null	gi|698569662|ref|XP_009774394.1|//PREDICTED: dof zinc finger protein DOF5.6-like [Nicotiana sylvestris]
BGI_novel_G030448	1247	-1.28011	0.80445	Down	NA	NA	NA	NA	NA	XP_019578235.1//PREDICTED: protein EXORDIUM-like [Rhinolophus sinicus]
BGI_novel_G023143	1214	-1.2824	0.804768	Down	NA	NA	NA	NA	NA
107824185	1925	-1.28254	0.805956	Down	LOC107824185	NA	NA	NA	K03006//DNA-directed RNA polymerase II subunit RPB1 [EC:2.7.7.6];K20093//DNA excision repair protein ERCC-6-like [EC:3.6.4.12];K03549//KUP system potassium uptake protein;K18195//null;K05658//ATP-binding cassette, subfamily B (MDR/TAP), member 1 [EC:3.6.3.44]	gi|147834348|emb|CAN74303.1|//hypothetical protein VITISV_032980 [Vitis vinifera]
107807891	980	-1.28347	0.836959	Down	LOC107807891	GO:0031224//intrinsic component of membrane;GO:0009521//photosystem;GO:0009534//chloroplast thylakoid	GO:0043169//cation binding;GO:0046906//tetrapyrrole binding	GO:0006464//cellular protein modification process;GO:0006091//generation of precursor metabolites and energy	K08912//light-harvesting complex II chlorophyll a/b binding protein 1	gi|698574369|ref|XP_009775649.1|//PREDICTED: chlorophyll a-b binding protein 21, chloroplastic-like [Nicotiana sylvestris]
107828933	603	-1.28379	0.807024	Down	LOC107828933	NA	NA	NA	K12412//null;K09260//MADS-box transcription enhancer factor 2A;K04454//MADS-box transcription enhancer factor 2C	gi|698556417|ref|XP_009770753.1|//PREDICTED: agamous-like MADS-box protein AGL62 [Nicotiana sylvestris]
107793623	847	-1.28406	0.804972	Down	LOC107793623	NA	NA	NA	K14488//null	gi|697130839|ref|XP_009619471.1|//PREDICTED: uncharacterized protein LOC104111473 [Nicotiana tomentosiformis]
107799850	1455	-1.28553	0.803805	Down	LOC107799850	NA	NA	NA	K08900//mitochondrial chaperone BCS1	gi|697158221|ref|XP_009587865.1|//PREDICTED: uncharacterized protein LOC104085515 [Nicotiana tomentosiformis]
BGI_novel_G009802	2743	-1.28605	0.837597	Down	NA	GO:0016021//integral component of membrane;GO:0005886//plasma membrane	GO:0005524//ATP binding;GO:0042626//ATPase activity, coupled to transmembrane movement of substances;GO:0016887//ATPase activity	NA	K05681//ATP-binding cassette, subfamily G (WHITE), member 2	XP_004342144.1//ABC2 type transporter superfamily protein [Acanthamoeba castellanii str. Neff]
BGI_novel_G030481	1042	-1.28685	0.837488	Down	NA	NA	NA	NA	NA	XP_017086037.1//PREDICTED: carbonic anhydrase-like [Drosophila eugracilis]
BGI_novel_G008917	3725	-1.28907	0.806968	Down	NA	NA	NA	NA	K06107//erythrocyte membrane protein band 4.1	SBT32507.1//conserved Plasmodium protein, unknown function [Plasmodium ovale wallikeri]
BGI_novel_G011676	1696	-1.29209	0.800243	Down	NA	NA	NA	NA	K05929//phosphoethanolamine N-methyltransferase [EC:2.1.1.103]	XP_017572376.1//PREDICTED: phosphomethylethanolamine N-methyltransferase-like isoform X3 [Pygocentrus nattereri]
107765046	1908	-1.29475	0.805513	Down	LOC107765046	NA	NA	NA	K07088//null	gi|697107610|ref|XP_009607642.1|//PREDICTED: uncharacterized transporter C5D6.04 [Nicotiana tomentosiformis]
107795184	927	-1.29488	0.805022	Down	LOC107795184	NA	GO:0005488//binding	NA	K09060//null	gi|697117208|ref|XP_009612533.1|//PREDICTED: basic leucine zipper 43-like [Nicotiana tomentosiformis]
107820834	681	-1.29523	0.8343	Down	LOC107820834	GO:0009522//photosystem I	NA	GO:0044237//cellular metabolic process	K02695//null	gi|697143055|ref|XP_009625635.1|//PREDICTED: photosystem I reaction center subunit VI-2, chloroplastic-like [Nicotiana tomentosiformis]
107792380	2258	-1.29621	0.825519	Down	LOC107792380	NA	NA	NA	K12130//null;K12135//null;K12129//null	gi|698435886|ref|XP_009801175.1|//PREDICTED: protein CHLOROPLAST IMPORT APPARATUS 2-like [Nicotiana sylvestris]
107822260	1625	-1.29916	0.833383	Down	LOC107822260	NA	NA	NA	K15400//omega-hydroxypalmitate O-feruloyl transferase [EC:2.3.1.188]	gi|698524672|ref|XP_009759141.1|//PREDICTED: salutaridinol 7-O-acetyltransferase-like [Nicotiana sylvestris]
BGI_novel_G011217	1474	-1.29979	0.834134	Down	NA	NA	NA	NA	K18834//WRKY transcription factor 1	XP_019578626.1//PREDICTED: probable WRKY transcription factor 62 [Rhinolophus sinicus]
107775833	1367	-1.30084	0.80236	Down	LOC107775833	NA	NA	NA	K12581//CCR4-NOT transcription complex subunit 7/8;K02437//glycine cleavage system H protein;K13126//polyadenylate-binding protein;K05941//glutathione gamma-glutamylcysteinyltransferase [EC:2.3.2.15];K01054//acylglycerol lipase [EC:3.1.1.23]	gi|697104783|ref|XP_009606198.1|//PREDICTED: NAC transcription factor 29-like [Nicotiana tomentosiformis]
107831803	1137	-1.3023	0.803499	Down	LOC107831803	NA	NA	NA	NA	gi|697094948|ref|XP_009608881.1|//PREDICTED: expansin-like B1 [Nicotiana tomentosiformis]
BGI_novel_G006188	1582	-1.30287	0.825841	Down	NA	NA	NA	NA	K05929//phosphoethanolamine N-methyltransferase [EC:2.1.1.103]	XP_017572376.1//PREDICTED: phosphomethylethanolamine N-methyltransferase-like isoform X3 [Pygocentrus nattereri]
107827048	1631	-1.30293	0.825869	Down	LOC107827048	NA	NA	NA	NA	gi|697125848|ref|XP_009616950.1|//PREDICTED: CWF19-like protein 2 isoform X1 [Nicotiana tomentosiformis]
107759521	1332	-1.30357	0.820095	Down	LOC107759521	NA	GO:0003677//DNA binding	GO:0006351//transcription, DNA-templated	K09338//homeobox-leucine zipper protein	gi|698485786|ref|XP_009789655.1|//PREDICTED: homeobox-leucine zipper protein HAT4-like [Nicotiana sylvestris]
107782677	606	-1.30408	0.87314	Down	LOC107782677	NA	NA	NA	NA	gi|698546996|ref|XP_009767893.1|//PREDICTED: uncharacterized protein LOC104218966 [Nicotiana sylvestris]
107796678	1672	-1.30418	0.836709	Down	LOC107796678	NA	NA	NA	K05298//null	gi|697150722|ref|XP_009629570.1|//PREDICTED: glyceraldehyde-3-phosphate dehydrogenase B, chloroplastic-like [Nicotiana tomentosiformis];gi|698457909|ref|XP_009780936.1|//PREDICTED: glyceraldehyde-3-phosphate dehydrogenase B, chloroplastic-like [Nicotiana sylvestris]
107783429	1554	-1.30977	0.829811	Down	LOC107783429	NA	GO:0008081//phosphoric diester hydrolase activity	GO:0019400//alditol metabolic process	K18696//null	gi|698423688|ref|XP_009782733.1|//PREDICTED: glycerophosphodiester phosphodiesterase GDE1-like [Nicotiana sylvestris]
BGI_novel_G000287	2553	-1.31104	0.834129	Down	NA	NA	NA	NA	NA	XP_019576695.1//PREDICTED: rop guanine nucleotide exchange factor 14 [Rhinolophus sinicus]
107779881	994	-1.31194	0.833513	Down	LOC107779881	NA	NA	NA	NA	gi|697177294|ref|XP_009597602.1|//PREDICTED: uncharacterized protein LOC104093550 [Nicotiana tomentosiformis]
107814674	2281	-1.31214	0.828492	Down	LOC107814674	NA	NA	NA	NA	gi|698541498|ref|XP_009766106.1|//PREDICTED: mechanosensitive ion channel protein 10-like [Nicotiana sylvestris]
107810529	970	-1.31374	0.837672	Down	LOC107810529	GO:0031224//intrinsic component of membrane;GO:0009521//photosystem;GO:0009534//chloroplast thylakoid	GO:0043169//cation binding;GO:0046906//tetrapyrrole binding	GO:0006464//cellular protein modification process;GO:0006091//generation of precursor metabolites and energy	K08912//light-harvesting complex II chlorophyll a/b binding protein 1	gi|697179196|ref|XP_009598575.1|//PREDICTED: chlorophyll a-b binding protein 21, chloroplastic-like [Nicotiana tomentosiformis]
107779534	1371	-1.31399	0.802445	Down	LOC107779534	NA	NA	NA	K03097//casein kinase II subunit alpha [EC:2.7.11.1]	gi|697163343|ref|XP_009590498.1|//PREDICTED: uncharacterized protein LOC104087663 [Nicotiana tomentosiformis]
107778737	985	-1.31504	0.805556	Down	LOC107778737	NA	NA	NA	K14826//FK506-binding nuclear protein [EC:5.2.1.8]	gi|697168523|ref|XP_009593146.1|//PREDICTED: uncharacterized protein LOC104089850 [Nicotiana tomentosiformis]
107773388	1219	-1.3159	0.804924	Down	LOC107773388	NA	GO:0005488//binding	NA	K17099//annexin A13	gi|697112279|ref|XP_009610016.1|//PREDICTED: annexin D4-like [Nicotiana tomentosiformis]
BGI_novel_G002606	409	-1.31861	0.835912	Down	NA	NA	NA	NA	NA
BGI_novel_G019524	3439	-1.31951	0.802553	Down	NA	NA	NA	NA	NA	XP_019576153.1//PREDICTED: NAC domain-containing protein 78 [Rhinolophus sinicus]
107765038	972	-1.31994	0.802886	Down	LOC107765038	NA	NA	NA	K14297//nuclear pore complex protein Nup98-Nup96;K12173//BRCA1-A complex subunit BRE	gi|698507325|ref|XP_009799009.1|//PREDICTED: pathogenesis-related protein 5-like [Nicotiana sylvestris]
BGI_novel_G011219	1250	-1.32193	0.826512	Down	NA	NA	NA	NA	K18834//WRKY transcription factor 1	XP_019578626.1//PREDICTED: probable WRKY transcription factor 62 [Rhinolophus sinicus]
107761578	1565	-1.32481	0.834504	Down	LOC107761578	NA	NA	NA	K08770//ubiquitin C	gi|937902065|dbj|BAS77119.1|//Os02g0161900, partial [Oryza sativa Japonica Group]
107810527	979	-1.32543	0.833806	Down	LOC107810527	GO:0031224//intrinsic component of membrane;GO:0009521//photosystem;GO:0009534//chloroplast thylakoid	GO:0043169//cation binding;GO:0046906//tetrapyrrole binding	GO:0006464//cellular protein modification process;GO:0006091//generation of precursor metabolites and energy	K08912//light-harvesting complex II chlorophyll a/b binding protein 1	gi|697179194|ref|XP_009598574.1|//PREDICTED: chlorophyll a-b binding protein 21, chloroplastic-like [Nicotiana tomentosiformis]
BGI_novel_G020752	2034	-1.32549	0.819881	Down	NA	GO:0005739//mitochondrion	GO:0003746//translation elongation factor activity;GO:0005525//GTP binding;GO:0003924//GTPase activity	GO:0070125//mitochondrial translational elongation	K02355//elongation factor G	XP_019575931.1//PREDICTED: elongation factor G-2, mitochondrial [Rhinolophus sinicus]
107823572	844	-1.32735	0.824839	Down	LOC107823572	NA	NA	NA	K03094//S-phase kinase-associated protein 1	gi|698479893|ref|XP_009787015.1|//PREDICTED: SKP1-like protein 12 [Nicotiana sylvestris]
107807908	1313	-1.32833	0.822955	Down	LOC107807908	NA	NA	NA	K12606//CCR4-NOT transcription complex subunit 9	gi|697110210|ref|XP_009608973.1|//PREDICTED: cell differentiation protein RCD1 homolog [Nicotiana tomentosiformis]
BGI_novel_G006945	4098	-1.33141	0.833606	Down	NA	NA	NA	NA	NA
BGI_novel_G011289	5445	-1.33162	0.833503	Down	NA	NA	NA	NA	K17964//leucine-rich PPR motif-containing protein, mitochondrial;K17710//pentatricopeptide repeat domain-containing protein 1	CEL72137.1//TPA: PPR repeat-containing protein [Toxoplasma gondii VEG]
107777487	913	-1.33196	0.81051	Down	LOC107777487	NA	NA	NA	NA	gi|698518153|ref|XP_009803956.1|//PREDICTED: CASP-like protein 1E1 [Nicotiana sylvestris]
107805029	1440	-1.33213	0.838353	Down	LOC107805029	NA	GO:0016837//carbon-oxygen lyase activity, acting on polysaccharides	NA	K01728//pectate lyase [EC:4.2.2.2]	gi|698520223|ref|XP_009804979.1|//PREDICTED: probable pectate lyase 5 [Nicotiana sylvestris]
107775364	845	-1.33216	0.822565	Down	LOC107775364	NA	GO:0016829//lyase activity	NA	K00799//glutathione S-transferase [EC:2.5.1.18]	gi|698559254|ref|XP_009771520.1|//PREDICTED: glutathione S-transferase U10-like [Nicotiana sylvestris]
107780718	3239	-1.33469	0.804621	Down	LOC107780718	NA	NA	NA	K01006//null	gi|697148824|ref|XP_009628602.1|//PREDICTED: pyruvate, phosphate dikinase, chloroplastic [Nicotiana tomentosiformis]
107804850	2147	-1.3356	0.820002	Down	LOC107804850	GO:0031224//intrinsic component of membrane	GO:0005275//amine transmembrane transporter activity	GO:0006865//amino acid transport	K03294//null	gi|697165862|ref|XP_009591737.1|//PREDICTED: cationic amino acid transporter 7, chloroplastic-like [Nicotiana tomentosiformis]
107763704	1606	-1.33664	0.831569	Down	LOC107763704	NA	GO:0005515//protein binding	NA	K09503//DnaJ homolog subfamily A member 2	gi|697167318|ref|XP_009592511.1|//PREDICTED: dnaJ protein homolog [Nicotiana tomentosiformis]
107795709	1211	-1.33842	0.803172	Down	LOC107795709	NA	NA	NA	K17964//leucine-rich PPR motif-containing protein, mitochondrial;K03457//null	gi|698587587|ref|XP_009779232.1|//PREDICTED: pentatricopeptide repeat-containing protein At4g38150-like [Nicotiana sylvestris]
107789681	956	-1.33976	0.869907	Down	LOC107789681	GO:0044424//intracellular part	GO:0016407//acetyltransferase activity	NA	NA	gi|5852154|emb|CAB55501.1|//tyramine hydroxycinnamoyltransferase [Nicotiana tabacum]
107805694	2454	-1.34041	0.833207	Down	LOC107805694	NA	NA	NA	K01610//phosphoenolpyruvate carboxykinase (ATP) [EC:4.1.1.49]	gi|674810514|gb|AIL30509.1|//phosphoenolpyruvate carboxykinase [Nicotiana tabacum]
107803887	1932	-1.34516	0.807014	Down	LOC107803887	NA	GO:0005506//iron ion binding;GO:0016491//oxidoreductase activity	GO:0008152//metabolic process	K13407//null	gi|697132209|ref|XP_009620147.1|//PREDICTED: cytochrome P450 94A2-like [Nicotiana tomentosiformis]
107810309	779	-1.34556	0.825893	Down	LOC107810309	NA	NA	NA	K02883//large subunit ribosomal protein L18e;K11855//ubiquitin carboxyl-terminal hydrolase 36/42 [EC:3.4.19.12]	gi|698573970|ref|XP_009775547.1|//PREDICTED: 14 kDa proline-rich protein DC2.15-like [Nicotiana sylvestris]
107772346	822	-1.34658	0.802643	Down	LOC107772346	NA	GO:0016836//hydro-lyase activity;GO:0005506//iron ion binding;GO:0016491//oxidoreductase activity	NA	K01723//hydroperoxide dehydratase [EC:4.2.1.92]	gi|698486011|ref|XP_009789760.1|//PREDICTED: 9-divinyl ether synthase-like [Nicotiana sylvestris]
107814272	1404	-1.34767	0.834482	Down	LOC107814272	NA	NA	NA	K03097//casein kinase II subunit alpha [EC:2.7.11.1]	gi|698522668|ref|XP_009758146.1|//PREDICTED: uncharacterized protein LOC104210873 [Nicotiana sylvestris]
107827264	1504	-1.34971	0.82365	Down	LOC107827264	NA	NA	NA	NA	gi|697155314|ref|XP_009631894.1|//PREDICTED: uncharacterized protein LOC104121572 [Nicotiana tomentosiformis]
107797523	1890	-1.35214	0.820122	Down	LOC107797523	GO:0031224//intrinsic component of membrane;GO:0009527//plastid outer membrane	GO:0032559//adenyl ribonucleotide binding;GO:0004396//hexokinase activity	GO:0006007//glucose catabolic process;GO:0006796//phosphate-containing compound metabolic process	K00844//hexokinase [EC:2.7.1.1]	gi|697105499|ref|XP_009606563.1|//PREDICTED: hexokinase-1 [Nicotiana tomentosiformis]
107761867	1993	-1.353	0.804972	Down	LOC107761867	NA	NA	NA	K04733//interleukin-1 receptor-associated kinase 4 [EC:2.7.11.1];K04730//interleukin-1 receptor-associated kinase 1 [EC:2.7.11.1]	gi|698509061|ref|XP_009799764.1|//PREDICTED: probable receptor-like serine/threonine-protein kinase At5g57670 isoform X2 [Nicotiana sylvestris]
107807254	971	-1.35497	0.820988	Down	LOC107807254	GO:0031224//intrinsic component of membrane;GO:0009521//photosystem;GO:0009534//chloroplast thylakoid	GO:0043169//cation binding;GO:0046906//tetrapyrrole binding	GO:0006464//cellular protein modification process;GO:0006091//generation of precursor metabolites and energy	K08912//light-harvesting complex II chlorophyll a/b binding protein 1	gi|115812|sp|P27491.1|CB27_TOBAC//RecName: Full=Chlorophyll a-b binding protein 7, chloroplastic; AltName: Full=LHCII type I CAB-7; Short=LHCP; Flags: Precursor
107813878	1421	-1.35526	0.804747	Down	LOC107813878	NA	NA	NA	K02883//large subunit ribosomal protein L18e;K11855//ubiquitin carboxyl-terminal hydrolase 36/42 [EC:3.4.19.12]	gi|698495690|ref|XP_009793942.1|//PREDICTED: 36.4 kDa proline-rich protein-like [Nicotiana sylvestris]
BGI_novel_G037390	754	-1.35538	0.80489	Down	NA	NA	NA	NA	NA	XP_019576002.1//PREDICTED: U-box domain-containing protein 13 [Rhinolophus sinicus]
107818374	1241	-1.35643	0.833096	Down	LOC107818374	NA	NA	NA	K12386//cystinosin	gi|697174364|ref|XP_009596113.1|//PREDICTED: cystinosin homolog [Nicotiana tomentosiformis]
BGI_novel_G029005	646	-1.35669	0.80502	Down	NA	NA	NA	NA	NA
107779408	1258	-1.35706	0.823219	Down	LOC107779408	NA	NA	NA	K07232//cation transport protein ChaC	gi|697170122|ref|XP_009593977.1|//PREDICTED: cation transport regulator-like protein 2 [Nicotiana tomentosiformis]
BGI_novel_G029938	1955	-1.35894	0.821717	Down	NA	NA	NA	NA	NA
107815917	1021	-1.36054	0.828148	Down	LOC107815917	NA	GO:0043169//cation binding;GO:0016491//oxidoreductase activity	GO:0043102//amino acid salvage	K08967//1,2-dihydroxy-3-keto-5-methylthiopentene dioxygenase [EC:1.13.11.53 1.13.11.54]	gi|698571764|ref|XP_009774971.1|//PREDICTED: 1,2-dihydroxy-3-keto-5-methylthiopentene dioxygenase 1 [Nicotiana sylvestris]
107812518	1500	-1.36094	0.804743	Down	LOC107812518	NA	NA	NA	K01191//alpha-mannosidase [EC:3.2.1.24]	gi|697109990|ref|XP_009608859.1|//PREDICTED: uncharacterized protein LOC104102750 [Nicotiana tomentosiformis]
BGI_novel_G024295	2962	-1.36347	0.806806	Down	NA	GO:0016021//integral component of membrane	GO:0008289//lipid binding	NA	NA	XP_019577121.1//PREDICTED: protein ENHANCED DISEASE RESISTANCE 2, partial [Rhinolophus sinicus]
107823244	1446	-1.36422	0.834142	Down	LOC107823244	NA	NA	NA	K09419//heat shock transcription factor, other eukaryote	gi|697187957|ref|XP_009603015.1|//PREDICTED: heat stress transcription factor B-2b [Nicotiana tomentosiformis]
107782728	751	-1.36602	0.836793	Down	LOC107782728	NA	NA	NA	NA	NA
107802727	1209	-1.36738	0.833104	Down	LOC107802727	NA	NA	NA	K15622//myeloid leukemia factor 1	gi|698561421|ref|XP_009772123.1|//PREDICTED: uncharacterized protein LOC104222581 [Nicotiana sylvestris]
BGI_novel_G002500	9637	-1.36907	0.836521	Down	NA	NA	NA	NA	NA	OHS95482.1//hypothetical protein TRFO_38435 [Tritrichomonas foetus]
107775293	1373	-1.36974	0.833148	Down	LOC107775293	NA	NA	NA	K10442//kelch-like protein 1/4/5;K10454//kelch-like protein 17 (actinfilin);K10457//kelch-like protein 20	gi|698515869|ref|XP_009802815.1|//PREDICTED: F-box/kelch-repeat protein At1g15670-like [Nicotiana sylvestris]
BGI_novel_G022208	2405	-1.37126	0.803612	Down	NA	NA	GO:0008441//3'(2'),5'-bisphosphate nucleotidase activity;GO:0046872//metal ion binding;GO:0000166//nucleotide binding	GO:0006790//sulfur compound metabolic process;GO:0046854//phosphatidylinositol phosphorylation	NA	XP_009497395.1//3'(2'),5'-bisphosphate nucleotidase [Fonticula alba]
107799367	1083	-1.37311	0.804558	Down	LOC107799367	NA	GO:0046872//metal ion binding	NA	K16285//null	gi|697192021|ref|XP_009605085.1|//PREDICTED: probable E3 ubiquitin-protein ligase XERICO [Nicotiana tomentosiformis]
107801835	711	-1.37326	0.826388	Down	LOC107801835	NA	NA	NA	NA	NA
107782948	1255	-1.37541	0.834652	Down	LOC107782948	NA	NA	NA	K09872//aquaporin PIP	gi|698491684|ref|XP_009792249.1|//PREDICTED: aquaporin PIP2-1-like [Nicotiana sylvestris]
107780043	1230	-1.37993	0.830474	Down	LOC107780043	NA	GO:0016798//hydrolase activity, acting on glycosyl bonds	GO:0044238//primary metabolic process	K07232//cation transport protein ChaC	gi|697116738|ref|XP_009612290.1|//PREDICTED: cation transport regulator-like protein 2 [Nicotiana tomentosiformis]
107830890	3069	-1.38553	0.804158	Down	LOC107830890	NA	NA	NA	K13422//transcription factor MYC2	gi|698521556|ref|XP_009757585.1|//PREDICTED: transcription factor BIM1 isoform X2 [Nicotiana sylvestris];gi|698521554|ref|XP_009757584.1|//PREDICTED: transcription factor BIM1 isoform X1 [Nicotiana sylvestris];gi|698521558|ref|XP_009757586.1|//PREDICTED: transcription factor BIM1 isoform X3 [Nicotiana sylvestris]
BGI_novel_G013076	1557	-1.38845	0.833842	Down	NA	NA	NA	NA	NA	XP_019578243.1//PREDICTED: BTB/POZ and TAZ domain-containing protein 1, partial [Rhinolophus sinicus]
BGI_novel_G018990	1730	-1.38933	0.818009	Down	NA	NA	NA	NA	NA
107779690	1029	-1.38977	0.825205	Down	LOC107779690	NA	NA	NA	K03868//RING-box protein 1	gi|697093438|ref|XP_009608801.1|//PREDICTED: putative GEM-like protein 8 [Nicotiana tomentosiformis]
107793965	915	-1.39177	0.822976	Down	LOC107793965	NA	NA	NA	K07748//sterol-4alpha-carboxylate 3-dehydrogenase (decarboxylating) [EC:1.1.1.170]	gi|698583971|ref|XP_009778232.1|//PREDICTED: reticulon-like protein B9 [Nicotiana sylvestris]
107831727	588	-1.39741	0.805151	Down	LOC107831727	NA	NA	NA	NA	gi|698496197|ref|XP_009794162.1|//PREDICTED: uncharacterized protein LOC104240953 [Nicotiana sylvestris]
BGI_novel_G011944	914	-1.39748	0.800655	Down	NA	NA	NA	NA	NA
107777255	2634	-1.40283	0.803468	Down	LOC107777255	NA	NA	NA	K18059//sulfate transporter 4	gi|698451813|ref|XP_009778471.1|//PREDICTED: sulfate transporter 4.1, chloroplastic-like [Nicotiana sylvestris]
107761182	992	-1.40372	0.833678	Down	LOC107761182	NA	NA	NA	NA	gi|697112334|ref|XP_009610044.1|//PREDICTED: uncharacterized protein LOC104103814 [Nicotiana tomentosiformis]
BGI_novel_G012668	1666	-1.4047	0.837014	Down	NA	NA	NA	NA	NA	XP_019578288.1//PREDICTED: PYK10-binding protein 2-like [Rhinolophus sinicus]
BGI_novel_G023433	537	-1.4047	0.828437	Down	NA	NA	NA	NA	NA
BGI_novel_G018828	642	-1.40553	0.819939	Down	NA	NA	NA	NA	K08912//light-harvesting complex II chlorophyll a/b binding protein 1	XP_010374558.1//PREDICTED: chlorophyll a-b binding protein of LHCII type 1, partial [Rhinopithecus roxellana]
BGI_novel_G035592	1898	-1.40863	0.824062	Down	NA	NA	NA	NA	K13172//serine/arginine repetitive matrix protein 2	XP_021369553.1//serine/arginine repetitive matrix protein 2-like [Mizuhopecten yessoensis]
107782464	1356	-1.4107	0.835006	Down	LOC107782464	NA	GO:0003824//catalytic activity	NA	K07766//diphosphoinositol-polyphosphate diphosphatase [EC:3.6.1.52]	gi|697123649|ref|XP_009615821.1|//PREDICTED: nudix hydrolase 17, mitochondrial-like [Nicotiana tomentosiformis]
107819212	1570	-1.41071	0.833609	Down	LOC107819212	NA	NA	NA	NA	gi|698512202|ref|XP_009801128.1|//PREDICTED: UPF0481 protein At3g47200-like [Nicotiana sylvestris]
107771262	822	-1.41156	0.802417	Down	LOC107771262	NA	NA	NA	K12447//UDP-sugar pyrophosphorylase [EC:2.7.7.64];K14794//ribosomal RNA-processing protein 12;K06892//feruloyl-CoA ortho-hydroxylase [EC:1.14.11.-];K17982//null;K01051//pectinesterase [EC:3.1.1.11]	gi|697173030|ref|XP_009595441.1|//PREDICTED: uncharacterized protein LOC104091744 [Nicotiana tomentosiformis]
BGI_novel_G036424	1822	-1.41344	0.805039	Down	NA	NA	NA	NA	NA
107817160	872	-1.4138	0.805345	Down	LOC107817160	NA	NA	NA	NA	gi|698555891|ref|XP_009770619.1|//PREDICTED: uncharacterized protein LOC104221288 [Nicotiana sylvestris]
107791752	2187	-1.41446	0.821354	Down	LOC107791752	NA	GO:0046912//transferase activity, transferring acyl groups, acyl groups converted into alkyl on transfer;GO:0016747//transferase activity, transferring acyl groups other than amino-acyl groups	GO:0008652//cellular amino acid biosynthetic process;GO:0006551//leucine metabolic process	K01649//2-isopropylmalate synthase [EC:2.3.3.13]	gi|698576306|ref|XP_009776176.1|//PREDICTED: 2-isopropylmalate synthase B [Nicotiana sylvestris]
107788853	1814	-1.41504	0.832236	Down	LOC107788853	GO:0043231//intracellular membrane-bounded organelle	NA	NA	K08770//ubiquitin C	gi|937902065|dbj|BAS77119.1|//Os02g0161900, partial [Oryza sativa Japonica Group]
BGI_novel_G016134	969	-1.41785	0.805502	Down	NA	GO:0005665//DNA-directed RNA polymerase II, core complex	GO:0003899//DNA-directed 5'-3' RNA polymerase activity;GO:0003677//DNA binding	GO:0006351//transcription, DNA-templated	K03014//DNA-directed RNA polymerases I, II, and III subunit RPABC2	KRY02988.1//DNA-directed RNA polymerases II, IV and V subunit 6A, partial [Trichinella patagoniensis]
107774730	1148	-1.42108	0.803846	Down	LOC107774730	NA	GO:0016209//antioxidant activity;GO:0005506//iron ion binding	GO:0008152//metabolic process;GO:0006950//response to stress	K00434//L-ascorbate peroxidase [EC:1.11.1.11]	gi|697132537|ref|XP_009620318.1|//PREDICTED: L-ascorbate peroxidase 2, cytosolic isoform X1 [Nicotiana tomentosiformis]
BGI_novel_G018014	1627	-1.42368	0.805869	Down	NA	NA	NA	NA	K08912//light-harvesting complex II chlorophyll a/b binding protein 1	XP_010374558.1//PREDICTED: chlorophyll a-b binding protein of LHCII type 1, partial [Rhinopithecus roxellana]
107769268	1113	-1.4244	0.825114	Down	LOC107769268	NA	NA	NA	K18470//Rho GTPase-activating protein 1	gi|698438972|ref|XP_009757765.1|//PREDICTED: ganglioside-induced differentiation-associated protein 2 [Nicotiana sylvestris]
107779706	1061	-1.42631	0.836845	Down	LOC107779706	NA	GO:0016765//transferase activity, transferring alkyl or aryl (other than methyl) groups	GO:0009755//hormone-mediated signaling pathway	K00799//glutathione S-transferase [EC:2.5.1.18]	gi|697128716|ref|XP_009618409.1|//PREDICTED: probable glutathione S-transferase [Nicotiana tomentosiformis]
107766450	2557	-1.42686	0.821927	Down	LOC107766450	NA	GO:0004721//phosphoprotein phosphatase activity	GO:0006464//cellular protein modification process	K14165//atypical dual specificity phosphatase [EC:3.1.3.16 3.1.3.48];K07199//5'-AMP-activated protein kinase, regulatory beta subunit	gi|698505849|ref|XP_009798354.1|//PREDICTED: phosphoglucan phosphatase LSF1, chloroplastic isoform X2 [Nicotiana sylvestris]
BGI_novel_G034546	2716	-1.42737	0.828354	Down	NA	GO:0016021//integral component of membrane	NA	GO:0055114//oxidation-reduction process	NA	XP_019577971.1//PREDICTED: cytochrome b561 and DOMON domain-containing protein At3g25290-like [Rhinolophus sinicus]
107766534	1228	-1.42756	0.805286	Down	LOC107766534	NA	NA	NA	NA	NA
BGI_novel_G035968	2649	-1.42778	0.805399	Down	NA	NA	NA	NA	K12406//pyruvate kinase isozymes R/L [EC:2.7.1.40]	OUC39704.1//pyruvate kinase [Trichinella nativa]
107819807	1729	-1.42787	0.828946	Down	LOC107819807	GO:0009532//plastid stroma	GO:0032559//adenyl ribonucleotide binding	NA	K03064//26S proteasome regulatory subunit T4	gi|698531529|ref|XP_009762594.1|//PREDICTED: ribulose bisphosphate carboxylase/oxygenase activase 1, chloroplastic isoform X2 [Nicotiana sylvestris]
107779231	1180	-1.42803	0.833123	Down	LOC107779231	NA	GO:0032559//adenyl ribonucleotide binding;GO:0004672//protein kinase activity	GO:0006464//cellular protein modification process	K04515//calcium/calmodulin-dependent protein kinase (CaM kinase) II [EC:2.7.11.17]	gi|698557579|ref|XP_009771066.1|//PREDICTED: phosphoenolpyruvate carboxylase kinase 1-like [Nicotiana sylvestris]
107773428	424	-1.42884	0.803613	Down	LOC107773428	NA	NA	NA	K00679//null;K10960//null	gi|697156511|ref|XP_009587010.1|//PREDICTED: GDSL esterase/lipase At4g28780-like [Nicotiana tomentosiformis]
107821493	2090	-1.42909	0.872582	Down	LOC107821493	NA	NA	NA	K17609//nucleoredoxin [EC:1.8.1.8]	gi|698531090|ref|XP_009762378.1|//PREDICTED: probable nucleoredoxin 1 [Nicotiana sylvestris]
107766931	1358	-1.42935	0.8346	Down	LOC107766931	NA	GO:0005488//binding	NA	NA	gi|698517686|ref|XP_009803723.1|//PREDICTED: kirola-like [Nicotiana sylvestris]
107794509	881	-1.42968	0.806997	Down	LOC107794509	NA	NA	NA	NA	gi|697175601|ref|XP_009596742.1|//PREDICTED: CASP-like protein 1 [Nicotiana tomentosiformis]
107765910	2819	-1.42977	0.827453	Down	LOC107765910	NA	NA	NA	K12124//null	gi|698561150|ref|XP_009772049.1|//PREDICTED: protein GIGANTEA-like [Nicotiana sylvestris]
107800767	688	-1.43119	0.807015	Down	LOC107800767	NA	NA	NA	NA	gi|731419518|ref|XP_010661048.1|//PREDICTED: uncharacterized protein LOC100242238 [Vitis vinifera]
107773054	731	-1.4344	0.831562	Down	LOC107773054	NA	NA	NA	NA	gi|698483674|ref|XP_009788687.1|//PREDICTED: phosphatidylinositol/phosphatidylcholine transfer protein SFH9-like [Nicotiana sylvestris]
107770057	1728	-1.43519	0.839214	Down	LOC107770057	NA	GO:0003676//nucleic acid binding	GO:0006355//regulation of transcription, DNA-templated	K03145//transcription elongation factor S-II	gi|698524613|ref|XP_009759111.1|//PREDICTED: transcription elongation factor S-II-like [Nicotiana sylvestris]
BGI_novel_G038764	1090	-1.43686	0.802021	Down	NA	NA	NA	NA	NA
107815820	3096	-1.43765	0.833861	Down	LOC107815820	NA	NA	NA	K15502//serine/threonine-protein phosphatase 6 regulatory ankyrin repeat subunit A;K03164//DNA topoisomerase II [EC:5.99.1.3]	gi|697146076|ref|XP_009627176.1|//PREDICTED: uncharacterized protein LOC104117778 isoform X3 [Nicotiana tomentosiformis];gi|697146072|ref|XP_009627174.1|//PREDICTED: uncharacterized protein LOC104117778 isoform X1 [Nicotiana tomentosiformis];gi|697146074|ref|XP_009627175.1|//PREDICTED: uncharacterized protein LOC104117778 isoform X2 [Nicotiana tomentosiformis]
107808542	985	-1.43987	0.834305	Down	LOC107808542	NA	NA	NA	K14484//auxin-responsive protein IAA	gi|697131545|ref|XP_009619832.1|//PREDICTED: auxin-induced protein AUX22-like [Nicotiana tomentosiformis]
107815165	1149	-1.44271	0.82205	Down	LOC107815165	NA	NA	NA	NA	gi|698485774|ref|XP_009789650.1|//PREDICTED: uncharacterized protein At1g66480-like [Nicotiana sylvestris]
107762664	1173	-1.44448	0.804702	Down	LOC107762664	GO:0043231//intracellular membrane-bounded organelle	NA	GO:0000377//RNA splicing, via transesterification reactions with bulged adenosine as nucleophile	K12855//pre-mRNA-processing factor 6	gi|698495813|ref|XP_009793994.1|//PREDICTED: LOW QUALITY PROTEIN: protein STABILIZED1-like [Nicotiana sylvestris]
107817673	645	-1.44577	0.82432	Down	LOC107817673	GO:0034357//photosynthetic membrane	NA	NA	K03541//photosystem II 10kDa protein	gi|225462227|ref|XP_002271791.1|//PREDICTED: photosystem II 10 kDa polypeptide, chloroplastic [Vitis vinifera]
107813908	364	-1.44636	0.832641	Down	LOC107813908	NA	NA	NA	NA	gi|697166664|ref|XP_009592161.1|//PREDICTED: uncharacterized protein At1g08160-like [Nicotiana tomentosiformis]
107807114	367	-1.45085	0.804704	Down	LOC107807114	NA	NA	NA	NA	gi|697152283|ref|XP_009630376.1|//PREDICTED: zinc finger CCCH domain-containing protein 13 isoform X1 [Nicotiana tomentosiformis]
107797968	1205	-1.45131	0.821781	Down	LOC107797968	NA	GO:0003824//catalytic activity	GO:0008152//metabolic process	NA	gi|697105505|ref|XP_009606566.1|//PREDICTED: clavaminate synthase-like protein At3g21360 [Nicotiana tomentosiformis]
BGI_novel_G010450	2539	-1.45187	0.80292	Down	NA	NA	NA	NA	K04730//interleukin-1 receptor-associated kinase 1 [EC:2.7.11.1];K13436//pto-interacting protein 1 [EC:2.7.11.1];K13416//brassinosteroid insensitive 1-associated receptor kinase 1 [EC:2.7.10.1 2.7.11.1]	XP_019577188.1//PREDICTED: probable leucine-rich repeat receptor-like protein kinase At5g05160, partial [Rhinolophus sinicus]
107789911	2572	-1.45496	0.833196	Down	LOC107789911	NA	NA	NA	K12836//splicing factor U2AF 35 kDa subunit	gi|697125469|ref|XP_009616753.1|//PREDICTED: splicing factor U2af small subunit B-like [Nicotiana tomentosiformis]
107777591	1787	-1.45602	0.833108	Down	LOC107777591	NA	GO:0005515//protein binding	NA	K09510//DnaJ homolog subfamily B member 4	gi|698567565|ref|XP_009773811.1|//PREDICTED: dnaJ homolog subfamily B member 1-like [Nicotiana sylvestris]
BGI_novel_G009404	212	-1.45743	0.8039	Down	NA	NA	NA	NA	NA
BGI_novel_G032000	2314	-1.45768	0.817942	Down	NA	GO:0016021//integral component of membrane	NA	GO:0055114//oxidation-reduction process	NA	XP_019577971.1//PREDICTED: cytochrome b561 and DOMON domain-containing protein At3g25290-like [Rhinolophus sinicus]
107812915	650	-1.46253	0.802667	Down	LOC107812915	NA	NA	NA	NA	NA
BGI_novel_G027323	2328	-1.46422	0.800105	Down	NA	NA	NA	NA	NA
BGI_novel_G001972	1259	-1.46678	0.810874	Down	NA	NA	NA	NA	K08327//phosducin	XP_004991162.1//hypothetical protein PTSG_08141 [Salpingoeca rosetta]
BGI_novel_G004796	1870	-1.46792	0.833861	Down	NA	NA	NA	NA	K17506//protein phosphatase 1L [EC:3.1.3.16]	XP_019578206.1//PREDICTED: probable protein phosphatase 2C 41, partial [Rhinolophus sinicus]
107799062	1183	-1.46837	0.819783	Down	LOC107799062	NA	NA	NA	NA	NA
107820016	1726	-1.46914	0.801901	Down	LOC107820016	GO:0031224//intrinsic component of membrane	GO:0004175//endopeptidase activity;GO:0046914//transition metal ion binding	NA	K09651//rhomboid domain-containing protein 1 [EC:3.4.21.-]	gi|697135861|ref|XP_009622000.1|//PREDICTED: uncharacterized protein At3g17611 [Nicotiana tomentosiformis]
107791308	2056	-1.47197	0.836192	Down	LOC107791308	GO:0031224//intrinsic component of membrane	GO:0005275//amine transmembrane transporter activity	GO:0006865//amino acid transport	K03294//null	gi|698509482|ref|XP_009799957.1|//PREDICTED: cationic amino acid transporter 7, chloroplastic-like [Nicotiana sylvestris]
107805490	906	-1.47393	0.802842	Down	LOC107805490	NA	NA	NA	K14297//nuclear pore complex protein Nup98-Nup96;K12173//BRCA1-A complex subunit BRE	gi|697134088|ref|XP_009621098.1|//PREDICTED: thaumatin-like protein [Nicotiana tomentosiformis]
107772445	892	-1.47842	0.830125	Down	LOC107772445	NA	NA	NA	NA	gi|697144326|ref|XP_009626279.1|//PREDICTED: uncharacterized protein LOC104117009 [Nicotiana tomentosiformis]
107806557	1250	-1.48109	0.814076	Down	LOC107806557	NA	GO:0016836//hydro-lyase activity;GO:0005506//iron ion binding;GO:0016491//oxidoreductase activity	NA	K01723//hydroperoxide dehydratase [EC:4.2.1.92]	gi|698486011|ref|XP_009789760.1|//PREDICTED: 9-divinyl ether synthase-like [Nicotiana sylvestris]
107823337	2049	-1.48505	0.805564	Down	LOC107823337	NA	NA	NA	K08900//mitochondrial chaperone BCS1	gi|45735466|dbj|BAD13296.1|//putative ATPase [Nicotiana tabacum]
107793435	1719	-1.48579	0.826881	Down	LOC107793435	GO:0009532//plastid stroma	GO:0032559//adenyl ribonucleotide binding	NA	K03064//26S proteasome regulatory subunit T4;K14571//ribosome biogenesis ATPase	gi|698481628|ref|XP_009787791.1|//PREDICTED: ribulose bisphosphate carboxylase/oxygenase activase 1, chloroplastic-like [Nicotiana sylvestris]
107792713	1191	-1.4867	0.814512	Down	LOC107792713	NA	NA	NA	K08956//AFG3 family protein [EC:3.4.24.-];K18834//WRKY transcription factor 1	gi|697178073|ref|XP_009598015.1|//PREDICTED: probable WRKY transcription factor 49 [Nicotiana tomentosiformis]
107776929	1325	-1.48708	0.833881	Down	LOC107776929	NA	GO:0019842//vitamin binding;GO:0046914//transition metal ion binding;GO:0016491//oxidoreductase activity	GO:0008152//metabolic process	K00472//prolyl 4-hydroxylase [EC:1.14.11.2]	gi|697096751|ref|XP_009617950.1|//PREDICTED: probable prolyl 4-hydroxylase 6 [Nicotiana tomentosiformis]
107800910	1659	-1.49615	0.826101	Down	LOC107800910	NA	NA	NA	K00517//indol-3-yl-methylglucosinolate hydroxylase [EC:1.14.-.-]	gi|697190026|ref|XP_009604070.1|//PREDICTED: BTB/POZ and TAZ domain-containing protein 4-like [Nicotiana tomentosiformis]
BGI_novel_G007682	4080	-1.49657	0.812628	Down	NA	NA	NA	NA	K11855//ubiquitin carboxyl-terminal hydrolase 36/42 [EC:3.4.19.12]	XP_021358765.1//ubiquitin carboxyl-terminal hydrolase 36-like [Mizuhopecten yessoensis]
BGI_novel_G035732	2213	-1.49791	0.821849	Down	NA	NA	NA	NA	NA	XP_010373872.1//PREDICTED: ribulose bisphosphate carboxylase/oxygenase activase 2, chloroplastic, partial [Rhinopithecus roxellana]
107816453	1319	-1.49965	0.825775	Down	LOC107816453	NA	GO:0016209//antioxidant activity;GO:0005506//iron ion binding;GO:0003824//catalytic activity	GO:0008152//metabolic process;GO:0006950//response to stress	K00430//peroxidase [EC:1.11.1.7]	gi|698475756|ref|XP_009785236.1|//PREDICTED: suberization-associated anionic peroxidase-like [Nicotiana sylvestris]
BGI_novel_G016406	1911	-1.50024	0.835847	Down	NA	NA	NA	NA	K00227//Delta7-sterol 5-desaturase [EC:1.14.19.20]	XP_007444948.1//PREDICTED: lathosterol oxidase [Python bivittatus]
107820113	1645	-1.50506	0.804497	Down	LOC107820113	NA	NA	NA	NA	gi|5360263|dbj|BAA81904.1|//NtPRp27 [Nicotiana tabacum]
107810029	1255	-1.50601	0.803235	Down	LOC107810029	NA	GO:0008146//sulfotransferase activity	NA	K01016//estrone sulfotransferase [EC:2.8.2.4];K01025//sulfotransferase [EC:2.8.2.-]	gi|697164204|ref|XP_009590910.1|//PREDICTED: cytosolic sulfotransferase 15-like [Nicotiana tomentosiformis]
107769898	888	-1.50794	0.805578	Down	LOC107769898	NA	GO:0016655//oxidoreductase activity, acting on NAD(P)H, quinone or similar compound as acceptor	GO:0008152//metabolic process	K13436//pto-interacting protein 1 [EC:2.7.11.1]	gi|698529338|ref|XP_009761484.1|//PREDICTED: NAD(P)H:quinone oxidoreductase-like isoform X1 [Nicotiana sylvestris]
107817575	839	-1.50885	0.802455	Down	LOC107817575	NA	NA	NA	K02883//large subunit ribosomal protein L18e;K11855//ubiquitin carboxyl-terminal hydrolase 36/42 [EC:3.4.19.12]	gi|697116413|ref|XP_009612116.1|//PREDICTED: 14 kDa proline-rich protein DC2.15-like [Nicotiana tomentosiformis]
107814440	1693	-1.50971	0.805268	Down	LOC107814440	NA	NA	NA	K19747//null	gi|698572597|ref|XP_009775187.1|//PREDICTED: uncharacterized acetyltransferase At3g50280 [Nicotiana sylvestris]
107823250	822	-1.51197	0.815457	Down	LOC107823250	NA	NA	NA	NA	gi|698584541|ref|XP_009778398.1|//PREDICTED: early light-induced protein, chloroplastic-like [Nicotiana sylvestris]
107794678	1381	-1.51283	0.805343	Down	LOC107794678	NA	GO:0046872//metal ion binding;GO:0003824//catalytic activity	GO:0008152//metabolic process;GO:0006950//response to stress	K00430//peroxidase [EC:1.11.1.7]	gi|697146481|ref|XP_009627391.1|//PREDICTED: suberization-associated anionic peroxidase 1-like [Nicotiana tomentosiformis]
107800407	500	-1.51484	0.805129	Down	LOC107800407	NA	NA	NA	NA	NA
107810158	710	-1.51592	0.831757	Down	LOC107810158	NA	NA	NA	NA	gi|698571139|ref|XP_009774797.1|//PREDICTED: uncharacterized protein LOC104224786 [Nicotiana sylvestris]
107826231	1358	-1.51679	0.816623	Down	LOC107826231	NA	NA	NA	K00993//ethanolaminephosphotransferase [EC:2.7.8.1]	gi|698449761|ref|XP_009774604.1|//PREDICTED: methyltransferase-like protein 22, partial [Nicotiana sylvestris]
107806486	1618	-1.52223	0.802478	Down	LOC107806486	NA	NA	NA	K13065//null;K15400//omega-hydroxypalmitate O-feruloyl transferase [EC:2.3.1.188];K19861//null	gi|697098764|ref|XP_009628337.1|//PREDICTED: pelargonidin 3-O-(6-caffeoylglucoside) 5-O-(6-O-malonylglucoside) 4'''-malonyltransferase-like [Nicotiana tomentosiformis]
107828655	1123	-1.52261	0.823181	Down	LOC107828655	GO:0043231//intracellular membrane-bounded organelle;GO:0032991//macromolecular complex	GO:0046914//transition metal ion binding	NA	K11095//U1 small nuclear ribonucleoprotein C	gi|698482033|ref|XP_009787966.1|//PREDICTED: U1 small nuclear ribonucleoprotein C-like [Nicotiana sylvestris]
107792902	1556	-1.52484	0.834148	Down	LOC107792902	GO:0016020//membrane	NA	NA	K08472//mlo protein	gi|697188961|ref|XP_009603524.1|//PREDICTED: MLO-like protein 13 [Nicotiana tomentosiformis]
107759661	832	-1.52572	0.834655	Down	LOC107759661	NA	NA	NA	NA	gi|698480544|ref|XP_009787318.1|//PREDICTED: uncharacterized protein LOC104235292 [Nicotiana sylvestris]
107805563	848	-1.52607	0.805034	Down	LOC107805563	NA	NA	NA	NA	gi|697191234|ref|XP_009604686.1|//PREDICTED: uclacyanin-3-like [Nicotiana tomentosiformis]
BGI_novel_G028039	1076	-1.52657	0.805182	Down	NA	NA	NA	NA	NA
107794435	1127	-1.52702	0.818035	Down	LOC107794435	NA	NA	NA	NA	gi|697170393|ref|XP_009594114.1|//PREDICTED: uncharacterized protein LOC104090660 [Nicotiana tomentosiformis]
107804251	2510	-1.52893	0.805123	Down	LOC107804251	NA	NA	NA	K09284//AP2-like factor, euAP2 lineage	gi|698545741|ref|XP_009767489.1|//PREDICTED: floral homeotic protein APETALA 2 [Nicotiana sylvestris]
107811699	2145	-1.52943	0.822406	Down	LOC107811699	NA	NA	NA	K17471//sulfate transporter 3	gi|698520492|ref|XP_009757059.1|//PREDICTED: probable sulfate transporter 3.5 isoform X2 [Nicotiana sylvestris];gi|698520490|ref|XP_009757058.1|//PREDICTED: probable sulfate transporter 3.5 isoform X1 [Nicotiana sylvestris]
107801879	852	-1.52989	0.824093	Down	LOC107801879	NA	NA	NA	NA	gi|698500568|ref|XP_009796033.1|//PREDICTED: uncharacterized protein At1g08160-like [Nicotiana sylvestris]
107800585	1248	-1.53019	0.802733	Down	LOC107800585	GO:0044424//intracellular part	GO:0003824//catalytic activity	GO:0008152//metabolic process	K13081//null	gi|698487871|ref|XP_009790557.1|//PREDICTED: isoflavone reductase homolog [Nicotiana sylvestris]
BGI_novel_G025984	1745	-1.53051	0.802586	Down	NA	GO:0016021//integral component of membrane;GO:0005737//cytoplasm	GO:0047429//nucleoside-triphosphate diphosphatase activity;GO:0046872//metal ion binding;GO:0016787//hydrolase activity;GO:0000166//nucleotide binding;GO:0035529//NADH pyrophosphatase activity;GO:0016887//ATPase activity	GO:0009204//deoxyribonucleoside triphosphate catabolic process;GO:0006812//cation transport;GO:0009117//nucleotide metabolic process	K18053//renilla-luciferin 2-monooxygenase [EC:1.13.12.5]	XP_004361656.1//alpha/beta hydrolase fold protein [Dictyostelium fasciculatum]
BGI_novel_G003000	1989	-1.53185	0.821733	Down	NA	NA	NA	NA	NA
107798687	1247	-1.53504	0.812215	Down	LOC107798687	NA	GO:0003824//catalytic activity	GO:0008152//metabolic process	K04124//null	gi|697174897|ref|XP_009596383.1|//PREDICTED: gibberellin 3-beta-dioxygenase 1-like [Nicotiana tomentosiformis]
BGI_novel_G037109	2253	-1.53528	0.820958	Down	NA	NA	GO:0005524//ATP binding;GO:0004694//eukaryotic translation initiation factor 2alpha kinase activity	GO:0000077//DNA damage checkpoint	K16196//eukaryotic translation initiation factor 2-alpha kinase 4 [EC:2.7.11.1];K16194//eukaryotic translation initiation factor 2-alpha kinase 1 [EC:2.7.11.1]	XP_643344.1//hypothetical protein DDB_G0276043 [Dictyostelium discoideum AX4]
BGI_novel_G018827	269	-1.53681	0.824254	Down	NA	NA	NA	NA	K08912//light-harvesting complex II chlorophyll a/b binding protein 1	XP_010374558.1//PREDICTED: chlorophyll a-b binding protein of LHCII type 1, partial [Rhinopithecus roxellana]
107815788	876	-1.53799	0.804841	Down	LOC107815788	NA	NA	NA	NA	gi|697151677|ref|XP_009630064.1|//PREDICTED: CASP-like protein 1E2 isoform X1 [Nicotiana tomentosiformis]
107788559	1997	-1.53879	0.814624	Down	LOC107788559	NA	GO:0008170//N-methyltransferase activity	GO:0006730//one-carbon metabolic process	K05929//phosphoethanolamine N-methyltransferase [EC:2.1.1.103]	gi|697121763|ref|XP_009614862.1|//PREDICTED: phosphoethanolamine N-methyltransferase-like [Nicotiana tomentosiformis]
107831035	587	-1.53982	0.824159	Down	LOC107831035	NA	NA	NA	NA	gi|697122166|ref|XP_009615065.1|//PREDICTED: non-specific lipid-transfer protein 1 {ECO:0000303|PubMed:19958316}-like [Nicotiana tomentosiformis]
107779616	1541	-1.54253	0.833367	Down	LOC107779616	GO:0016020//membrane	NA	NA	K14993//solute carrier family 38 (sodium-coupled neutral amino acid transporter), member 6;K14207//solute carrier family 38 (sodium-coupled neutral amino acid transporter), member 2;K14996//solute carrier family 38 (sodium-coupled neutral amino acid transporter), member 10;K14997//solute carrier family 38 (sodium-coupled neutral amino acid transporter), member 11	gi|697128945|ref|XP_009618527.1|//PREDICTED: probable sodium-coupled neutral amino acid transporter 6 [Nicotiana tomentosiformis]
BGI_novel_G006824	2481	-1.5438	0.856459	Down	NA	NA	NA	NA	NA
107794082	854	-1.54515	0.834137	Down	LOC107794082	NA	NA	NA	K03094//S-phase kinase-associated protein 1	gi|697191778|ref|XP_009604960.1|//PREDICTED: SKP1-like protein 12 [Nicotiana tomentosiformis]
107796174	1492	-1.54649	0.804123	Down	LOC107796174	NA	NA	NA	NA	NA
BGI_novel_G012327	1832	-1.54844	0.826357	Down	NA	NA	NA	NA	K01231//alpha-mannosidase II [EC:3.2.1.114];K11647//SWI/SNF-related matrix-associated actin-dependent regulator of chromatin subfamily A member 2/4 [EC:3.6.4.-];K04487//cysteine desulfurase [EC:2.8.1.7];K08834//myosin III [EC:2.7.11.1];K04491//transcription factor 7-like 2	EYC46273.1//hypothetical protein Y032_0402g801 [Ancylostoma ceylanicum]
107809051	1641	-1.55102	0.828248	Down	LOC107809051	NA	NA	NA	K08057//calreticulin	gi|698471731|ref|XP_009784102.1|//PREDICTED: calreticulin-3-like isoform X1 [Nicotiana sylvestris]
107799862	900	-1.5522	0.802576	Down	LOC107799862	GO:0031224//intrinsic component of membrane	NA	GO:0006970//response to osmotic stress;GO:0006952//defense response;GO:0002239//response to oomycetes;GO:0009725//response to hormone	NA	gi|698529485|ref|XP_009761561.1|//PREDICTED: CASP-like protein PIMP1 [Nicotiana sylvestris]
BGI_novel_G036702	264	-1.5542	0.819531	Down	NA	NA	NA	NA	NA
107781531	1827	-1.55542	0.820537	Down	LOC107781531	NA	GO:0005506//iron ion binding;GO:0016491//oxidoreductase activity	GO:0008152//metabolic process	K09843//(+)-abscisic acid 8'-hydroxylase [EC:1.14.13.93]	gi|697170917|ref|XP_009594382.1|//PREDICTED: abscisic acid 8'-hydroxylase 4-like [Nicotiana tomentosiformis]
107765944	1514	-1.55631	0.806975	Down	LOC107765944	NA	NA	NA	K12581//CCR4-NOT transcription complex subunit 7/8;K13126//polyadenylate-binding protein;K05941//glutathione gamma-glutamylcysteinyltransferase [EC:2.3.2.15];K01054//acylglycerol lipase [EC:3.1.1.23]	gi|697110336|ref|XP_009609037.1|//PREDICTED: NAC domain-containing protein 100 [Nicotiana tomentosiformis]
BGI_novel_G012680	1165	-1.56246	0.805446	Down	NA	NA	NA	NA	NA
BGI_novel_G036766	1165	-1.5635	0.803306	Down	NA	NA	NA	NA	NA
107790507	1732	-1.56407	0.806303	Down	LOC107790507	NA	NA	NA	NA	gi|697118292|ref|XP_009613069.1|//PREDICTED: uncharacterized protein LOC104106270 [Nicotiana tomentosiformis]
107769831	1305	-1.56418	0.823779	Down	LOC107769831	NA	NA	GO:0009108//coenzyme biosynthetic process	K06215//pyridoxal 5'-phosphate synthase pdxS subunit [EC:4.3.3.6]	gi|697164952|ref|XP_009591291.1|//PREDICTED: probable pyridoxal biosynthesis protein PDX1.2 [Nicotiana tomentosiformis]
107805734	1066	-1.5666	0.80462	Down	LOC107805734	GO:0044424//intracellular part	GO:0016701//oxidoreductase activity, acting on single donors with incorporation of molecular oxygen;GO:0046914//transition metal ion binding	GO:0006020//inositol metabolic process	K00469//inositol oxygenase [EC:1.13.99.1]	gi|697153265|ref|XP_009630876.1|//PREDICTED: uncharacterized protein LOC104120755 [Nicotiana tomentosiformis]
107766489	759	-1.57212	0.806617	Down	LOC107766489	NA	NA	NA	K01870//isoleucyl-tRNA synthetase [EC:6.1.1.5];K19027//zinc finger FYVE domain-containing protein 26	gi|697184238|ref|XP_009601144.1|//PREDICTED: dirigent protein 11-like [Nicotiana tomentosiformis]
107829903	1824	-1.57464	0.824534	Down	LOC107829903	NA	NA	NA	K07088//null	gi|698525075|ref|XP_009759349.1|//PREDICTED: uncharacterized transporter C5D6.04-like isoform X1 [Nicotiana sylvestris];gi|698525077|ref|XP_009759350.1|//PREDICTED: uncharacterized transporter C5D6.04-like isoform X2 [Nicotiana sylvestris]
BGI_novel_G038616	3298	-1.57643	0.806531	Down	NA	GO:0005622//intracellular	NA	GO:0006886//intracellular protein transport;GO:0016192//vesicle-mediated transport	K20184//vacuolar protein sorting-associated protein 41	XP_019575784.1//PREDICTED: vacuolar protein sorting-associated protein 41 homolog [Rhinolophus sinicus]
BGI_novel_G034763	724	-1.57747	0.825234	Down	NA	NA	NA	NA	NA
107793632	872	-1.5811	0.802261	Down	LOC107793632	NA	NA	NA	K12742//null;K02866//large subunit ribosomal protein L10e;K11340//actin-like protein 6A	gi|698503614|ref|XP_009797387.1|//PREDICTED: acid phosphatase 1-like [Nicotiana sylvestris]
107809103	1884	-1.5814	0.824344	Down	LOC107809103	NA	NA	NA	K15397//3-ketoacyl-CoA synthase [EC:2.3.1.199]	gi|698588977|ref|XP_009779614.1|//PREDICTED: 3-ketoacyl-CoA synthase 19-like [Nicotiana sylvestris]
107823615	618	-1.58161	0.805246	Down	LOC107823615	NA	NA	NA	K14416//elongation factor 1 alpha-like protein	gi|40949983|gb|AAR97604.1|//flowering promoting factor-like 1 [Nicotiana tabacum]
BGI_novel_G037617	1629	-1.58496	0.802691	Down	NA	NA	NA	NA	NA
BGI_novel_G022041	1089	-1.58986	0.807105	Down	NA	NA	NA	NA	NA
107798966	991	-1.59061	0.802589	Down	LOC107798966	NA	NA	NA	NA	NA
107816993	607	-1.59577	0.806686	Down	LOC107816993	NA	NA	NA	NA	NA
107789782	917	-1.59809	0.806772	Down	LOC107789782	GO:0044464//cell part	GO:0016798//hydrolase activity, acting on glycosyl bonds	GO:0000272//polysaccharide catabolic process;GO:0006950//response to stress	K01183//chitinase [EC:3.2.1.14]	gi|698478679|ref|XP_009786482.1|//PREDICTED: endochitinase 3-like [Nicotiana sylvestris]
BGI_novel_G034388	1457	-1.59875	0.833931	Down	NA	NA	NA	NA	NA
107789135	536	-1.60073	0.833451	Down	LOC107789135	NA	NA	NA	NA	gi|697147844|ref|XP_009628091.1|//PREDICTED: uncharacterized protein At2g23090-like [Nicotiana tomentosiformis]
107818015	2155	-1.60228	0.801035	Down	LOC107818015	NA	NA	NA	K14487//auxin responsive GH3 gene family	gi|4887010|gb|AAD32141.1|AF123503_1//Nt-gh3 deduced protein [Nicotiana tabacum]
BGI_novel_G037662	888	-1.60407	0.804925	Down	NA	NA	NA	NA	K06966//uncharacterized protein	XP_019578768.1//PREDICTED: cytokinin riboside 5'-monophosphate phosphoribohydrolase LOG4 [Rhinolophus sinicus]
107792912	1270	-1.60946	0.806617	Down	LOC107792912	NA	NA	NA	K10396//kinesin family member 5;K01206//alpha-L-fucosidase [EC:3.2.1.51]	gi|697161952|ref|XP_009589774.1|//PREDICTED: acetylajmalan esterase {ECO:0000303|PubMed:16133216}-like [Nicotiana tomentosiformis]
107821928	1248	-1.61875	0.822322	Down	LOC107821928	NA	NA	NA	K09338//homeobox-leucine zipper protein	gi|698513025|ref|XP_009801495.1|//PREDICTED: homeobox-leucine zipper protein HAT5-like [Nicotiana sylvestris]
BGI_novel_G031333	2276	-1.6249	0.811252	Down	NA	NA	NA	NA	NA
107788189	726	-1.62619	0.831932	Down	LOC107788189	NA	NA	NA	NA	NA
BGI_novel_G012248	2199	-1.62663	0.807289	Down	NA	GO:0005739//mitochondrion	NA	GO:0033615//mitochondrial proton-transporting ATP synthase complex assembly;GO:0006461//protein complex assembly	K07555//ATP synthase mitochondrial F1 complex assembly factor 1	XP_002675111.1//predicted protein [Naegleria gruberi]
107762234	748	-1.62873	0.939289	Down	LOC107762234	NA	NA	NA	NA	gi|698479688|ref|XP_009786919.1|//PREDICTED: counting factor 45-1-like [Nicotiana sylvestris]
107811263	578	-1.63046	0.821694	Down	LOC107811263	NA	NA	NA	K02883//large subunit ribosomal protein L18e;K11855//ubiquitin carboxyl-terminal hydrolase 36/42 [EC:3.4.19.12]	gi|698520048|ref|XP_009804889.1|//PREDICTED: putative lipid-binding protein At4g00165 [Nicotiana sylvestris]
107810997	1108	-1.63113	0.807052	Down	LOC107810997	NA	NA	NA	K12896//splicing factor, arginine/serine-rich 7	gi|698492445|ref|XP_009792571.1|//PREDICTED: serine/arginine-rich splicing factor RSZ21A-like [Nicotiana sylvestris]
107821450	562	-1.63801	0.805055	Down	LOC107821450	NA	NA	NA	NA	NA
107781055	1450	-1.64211	0.802415	Down	LOC107781055	NA	NA	NA	NA	NA
107774958	892	-1.64482	0.806695	Down	LOC107774958	NA	NA	NA	NA	gi|698533137|ref|XP_009763390.1|//PREDICTED: CASP-like protein 1 [Nicotiana sylvestris]
107763760	1463	-1.64591	0.804284	Down	LOC107763760	NA	NA	NA	K14759//null	gi|698519659|ref|XP_009804699.1|//PREDICTED: epoxide hydrolase 4 [Nicotiana sylvestris]
107823076	967	-1.64684	0.805305	Down	LOC107823076	NA	NA	GO:0006950//response to stress	NA	gi|698497314|ref|XP_009794645.1|//PREDICTED: pathogenesis-related protein STH-2-like [Nicotiana sylvestris]
107767421	1831	-1.64816	0.826126	Down	LOC107767421	NA	NA	NA	K00517//indol-3-yl-methylglucosinolate hydroxylase [EC:1.14.-.-];K00512//steroid 17alpha-monooxygenase / 17alpha-hydroxyprogesterone deacetylase [EC:1.14.14.19 1.14.14.32]	gi|697110294|ref|XP_009609017.1|//PREDICTED: cytochrome P450 89A2-like [Nicotiana tomentosiformis]
107807874	1444	-1.65111	0.804798	Down	LOC107807874	GO:0043231//intracellular membrane-bounded organelle	GO:0003676//nucleic acid binding	NA	K09422//transcription factor MYB, plant	gi|698530697|ref|XP_009762172.1|//PREDICTED: myb-related protein Myb4-like [Nicotiana sylvestris]
107822150	2119	-1.65172	0.83471	Down	LOC107822150	GO:0044464//cell part	NA	GO:0015833//peptide transport	K14638//solute carrier family 15 (peptide/histidine transporter), member 3/4	gi|697173516|ref|XP_009595682.1|//PREDICTED: protein NRT1/ PTR FAMILY 7.3-like [Nicotiana tomentosiformis]
107801357	810	-1.65208	0.80717	Down	LOC107801357	NA	NA	NA	NA	gi|697171776|ref|XP_009594820.1|//PREDICTED: uncharacterized protein LOC104091244 [Nicotiana tomentosiformis]
107801638	1899	-1.6548	0.821226	Down	LOC107801638	NA	NA	NA	K13425//null;K09286//EREBP-like factor	gi|698494037|ref|XP_009793243.1|//PREDICTED: probable WRKY transcription factor 41 isoform X2 [Nicotiana sylvestris];gi|698494035|ref|XP_009793242.1|//PREDICTED: probable WRKY transcription factor 41 isoform X1 [Nicotiana sylvestris];gi|698494039|ref|XP_009793244.1|//PREDICTED: probable WRKY transcription factor 41 isoform X3 [Nicotiana sylvestris]
107764008	620	-1.65827	0.837264	Down	LOC107764008	NA	NA	NA	NA	NA
107793601	863	-1.65945	0.833822	Down	LOC107793601	NA	NA	NA	K15730//cytosolic prostaglandin-E synthase [EC:5.3.99.3]	gi|697191809|ref|XP_009604976.1|//PREDICTED: uncharacterized protein OsI_027940-like isoform X2 [Nicotiana tomentosiformis];gi|697191807|ref|XP_009604975.1|//PREDICTED: uncharacterized protein OsI_027940-like isoform X1 [Nicotiana tomentosiformis]
107810432	1557	-1.66129	0.828446	Down	LOC107810432	NA	NA	NA	K12338//null	gi|697117426|ref|XP_009612651.1|//PREDICTED: crocetin glucosyltransferase, chloroplastic-like isoform X2 [Nicotiana tomentosiformis];gi|697117424|ref|XP_009612650.1|//PREDICTED: crocetin glucosyltransferase, chloroplastic-like isoform X1 [Nicotiana tomentosiformis]
107822734	591	-1.66297	0.804937	Down	LOC107822734	NA	NA	NA	K01051//pectinesterase [EC:3.1.1.11]	gi|697190798|ref|XP_009604463.1|//PREDICTED: 21 kDa protein-like [Nicotiana tomentosiformis]
107777082	589	-1.66316	0.839165	Down	LOC107777082	NA	NA	NA	K10572//inositol-pentakisphosphate 2-kinase [EC:2.7.1.158];K12823//ATP-dependent RNA helicase DDX5/DBP2 [EC:3.6.4.13]	gi|697149391|ref|XP_009628906.1|//PREDICTED: uncharacterized protein LOC104119179 [Nicotiana tomentosiformis]
107819712	2176	-1.66522	0.82319	Down	LOC107819712	NA	NA	GO:0044267//cellular protein metabolic process	K09571//FK506-binding protein 4/5 [EC:5.2.1.8]	gi|697113335|ref|XP_009610546.1|//PREDICTED: peptidyl-prolyl cis-trans isomerase FKBP62-like [Nicotiana tomentosiformis]
107832093	1133	-1.66722	0.83367	Down	LOC107832093	NA	NA	NA	K13262//null;K16040//null;K13259//null	gi|698457931|ref|XP_009780941.1|//PREDICTED: trans-resveratrol di-O-methyltransferase-like [Nicotiana sylvestris]
107792993	1986	-1.66825	0.803504	Down	LOC107792993	NA	NA	NA	K09287//RAV-like factor	gi|697158758|ref|XP_009588142.1|//PREDICTED: B3 domain-containing protein At2g36080-like [Nicotiana tomentosiformis]
BGI_novel_G009672	3844	-1.6683	0.80561	Down	NA	NA	NA	NA	NA
107771292	649	-1.66888	0.825985	Down	LOC107771292	NA	NA	NA	NA	gi|698519269|ref|XP_009804498.1|//PREDICTED: uncharacterized protein LOC104249719 [Nicotiana sylvestris]
107763169	1511	-1.66948	0.807104	Down	LOC107763169	NA	GO:0016741//transferase activity, transferring one-carbon groups	GO:0006730//one-carbon metabolic process	K08241//null	gi|697171256|ref|XP_009594558.1|//PREDICTED: salicylate carboxymethyltransferase-like [Nicotiana tomentosiformis]
107827627	2241	-1.67651	0.825943	Down	LOC107827627	NA	NA	NA	K09286//EREBP-like factor	gi|697105633|ref|XP_009606637.1|//PREDICTED: ethylene-responsive transcription factor ABR1-like [Nicotiana tomentosiformis]
BGI_novel_G024250	1073	-1.67671	0.829322	Down	NA	NA	NA	NA	NA
BGI_novel_G009270	562	-1.67743	0.827758	Down	NA	NA	NA	NA	NA
107788839	753	-1.67807	0.806761	Down	LOC107788839	NA	NA	NA	NA	gi|697182613|ref|XP_009600317.1|//PREDICTED: uncharacterized protein LOC104095806 [Nicotiana tomentosiformis]
107796190	1600	-1.67914	0.804627	Down	LOC107796190	NA	NA	NA	K08472//mlo protein	gi|698570328|ref|XP_009774573.1|//PREDICTED: uncharacterized protein LOC104224588 [Nicotiana sylvestris]
107795152	1325	-1.68164	0.824185	Down	LOC107795152	NA	GO:0003677//DNA binding	GO:0006351//transcription, DNA-templated	K09338//homeobox-leucine zipper protein	gi|697161365|ref|XP_009589459.1|//PREDICTED: homeobox-leucine zipper protein HAT4-like [Nicotiana tomentosiformis]
107807466	2495	-1.68353	0.805389	Down	LOC107807466	GO:0044464//cell part	GO:0008324//cation transmembrane transporter activity	GO:0006812//cation transport;GO:0030003//cellular cation homeostasis	K12347//natural resistance-associated macrophage protein 1	gi|698526927|ref|XP_009760308.1|//PREDICTED: metal transporter Nramp2-like [Nicotiana sylvestris]
107792398	1156	-1.6856	0.803163	Down	LOC107792398	NA	NA	NA	K11975//E3 ubiquitin-protein ligase RNF144 [EC:2.3.2.27]	gi|697110691|ref|XP_009609214.1|//PREDICTED: probable E3 ubiquitin-protein ligase RNF217 [Nicotiana tomentosiformis]
107823960	1098	-1.68605	0.806657	Down	LOC107823960	NA	NA	NA	K15196//transcription factor IIIB 90 kDa subunit	gi|697132636|ref|XP_009620370.1|//PREDICTED: F-box only protein 6-like [Nicotiana tomentosiformis]
107815817	916	-1.68728	0.804689	Down	LOC107815817	NA	NA	NA	NA	gi|698420896|ref|XP_009766651.1|//PREDICTED: remorin-like [Nicotiana sylvestris]
107811955	485	-1.69012	0.80709	Down	LOC107811955	NA	NA	NA	K02605//origin recognition complex subunit 3	gi|698513034|ref|XP_009801499.1|//PREDICTED: putative lipid-transfer protein DIR1 [Nicotiana sylvestris]
BGI_novel_G022414	2789	-1.69057	0.804809	Down	NA	NA	GO:0004674//protein serine/threonine kinase activity;GO:0005524//ATP binding	NA	K17533//mitogen-activated protein kinase kinase kinase 19 [EC:2.7.11.25];K04420//mitogen-activated protein kinase kinase kinase 2 [EC:2.7.11.25];K04421//mitogen-activated protein kinase kinase kinase 3 [EC:2.7.11.25]	XP_015758751.1//PREDICTED: uncharacterized protein LOC107338016 [Acropora digitifera]
107773211	2740	-1.69124	0.827624	Down	LOC107773211	NA	NA	NA	NA	gi|698500323|ref|XP_009795933.1|//PREDICTED: oligopeptide transporter 7-like isoform X1 [Nicotiana sylvestris]
BGI_novel_G029540	977	-1.69446	0.80142	Down	NA	NA	NA	GO:0055113//epiboly involved in gastrulation with mouth forming second;GO:0021501//prechordal plate formation	K10635//E3 ubiquitin-protein ligase Arkadia [EC:2.3.2.27]	XP_020640540.1//E3 ubiquitin-protein ligase Arkadia [Pogona vitticeps]
BGI_novel_G029477	1539	-1.69515	0.805924	Down	NA	NA	NA	NA	NA	XP_019576769.1//PREDICTED: probable transcription factor At3g04930 [Rhinolophus sinicus]
107760717	1337	-1.69517	0.836972	Down	LOC107760717	NA	NA	NA	K12842//U2-associated protein SR140	gi|698487218|ref|XP_009790287.1|//PREDICTED: uncharacterized protein LOC104237763 [Nicotiana sylvestris]
107824234	909	-1.69602	0.821686	Down	LOC107824234	GO:0044424//intracellular part	GO:0016701//oxidoreductase activity, acting on single donors with incorporation of molecular oxygen;GO:0046914//transition metal ion binding	GO:0006020//inositol metabolic process	K00469//inositol oxygenase [EC:1.13.99.1]	gi|697124715|ref|XP_009616364.1|//PREDICTED: inositol oxygenase 2-like [Nicotiana tomentosiformis]
107817610	1537	-1.69686	0.82494	Down	LOC107817610	NA	NA	NA	K09286//EREBP-like factor	gi|697156966|ref|XP_009587236.1|//PREDICTED: probable WRKY transcription factor 41 isoform X2 [Nicotiana tomentosiformis];gi|697156964|ref|XP_009587235.1|//PREDICTED: probable WRKY transcription factor 41 isoform X1 [Nicotiana tomentosiformis]
107803794	2216	-1.69764	0.804772	Down	LOC107803794	NA	NA	NA	K09286//EREBP-like factor	gi|698582417|ref|XP_009777816.1|//PREDICTED: ethylene-responsive transcription factor ABR1-like isoform X1 [Nicotiana sylvestris]
107809102	2397	-1.6983	0.805448	Down	LOC107809102	NA	NA	NA	K00278//null	gi|697156654|ref|XP_009587081.1|//PREDICTED: L-aspartate oxidase, chloroplastic [Nicotiana tomentosiformis]
107792479	1465	-1.70044	0.802744	Down	LOC107792479	NA	NA	NA	K09560//suppressor of tumorigenicity protein 13	gi|698456981|ref|XP_009780738.1|//PREDICTED: FAM10 family protein At4g22670-like isoform X1 [Nicotiana sylvestris]
107802361	1684	-1.70405	0.833584	Down	LOC107802361	NA	GO:0016757//transferase activity, transferring glycosyl groups	NA	K13691//null	gi|697153496|ref|XP_009630995.1|//PREDICTED: UDP-glycosyltransferase 74F1-like [Nicotiana tomentosiformis]
107762874	1682	-1.7047	0.828798	Down	LOC107762874	NA	NA	NA	NA	gi|697128843|ref|XP_009618471.1|//PREDICTED: EPIDERMAL PATTERNING FACTOR-like protein 2 [Nicotiana tomentosiformis]
107774473	1731	-1.70745	0.801213	Down	LOC107774473	NA	NA	NA	K08472//mlo protein	gi|698522344|ref|XP_009757992.1|//PREDICTED: MLO-like protein 1 [Nicotiana sylvestris]
BGI_novel_G006574	3628	-1.71344	0.804076	Down	NA	NA	NA	NA	K10789//myeloperoxidase [EC:1.11.2.2];K16467//centlein;K04880//potassium voltage-gated channel Shaker-related subfamily A member 7;K10900//werner syndrome ATP-dependent helicase [EC:3.6.4.12];K04819//5-hydroxytryptamine receptor 3	XP_010218741.1//PREDICTED: LOW QUALITY PROTEIN: KRAB-A domain-containing protein 2, partial [Tinamus guttatus]
107803291	1420	-1.7146	0.806435	Down	LOC107803291	NA	NA	NA	NA	NA
BGI_novel_G023627	2002	-1.71479	0.830244	Down	NA	NA	GO:0003824//catalytic activity;GO:0030170//pyridoxal phosphate binding	GO:0009058//biosynthetic process	K00815//tyrosine aminotransferase [EC:2.6.1.5];K00814//alanine transaminase [EC:2.6.1.2]	XP_003222025.2//PREDICTED: 1-aminocyclopropane-1-carboxylate synthase-like protein 1 isoform X1 [Anolis carolinensis]
BGI_novel_G028776	870	-1.71709	0.806193	Down	NA	NA	NA	NA	NA
107760413	2568	-1.72381	0.833247	Down	LOC107760413	NA	NA	NA	K13447//respiratory burst oxidase [EC:1.6.3.- 1.11.1.-]	gi|698442413|ref|XP_009763020.1|//PREDICTED: ferric reduction oxidase 6-like [Nicotiana sylvestris]
107777261	633	-1.72863	0.82005	Down	LOC107777261	NA	NA	NA	NA	gi|698451808|ref|XP_009778459.1|//PREDICTED: uncharacterized protein LOC104227819 [Nicotiana sylvestris]
107808798	2473	-1.7289	0.836873	Down	LOC107808798	NA	NA	NA	NA	gi|698572604|ref|XP_009775190.1|//PREDICTED: uncharacterized protein LOC104225119 [Nicotiana sylvestris]
107818808	883	-1.73008	0.835736	Down	LOC107818808	NA	NA	NA	K09338//homeobox-leucine zipper protein	gi|697153730|ref|XP_009631116.1|//PREDICTED: homeobox-leucine zipper protein ATHB-12-like [Nicotiana tomentosiformis]
107814862	1359	-1.73356	0.802478	Down	LOC107814862	NA	NA	NA	K01206//alpha-L-fucosidase [EC:3.2.1.51]	gi|698463649|ref|XP_009782266.1|//PREDICTED: acetylajmalan esterase-like [Nicotiana sylvestris]
107807039	478	-1.73929	0.80712	Down	LOC107807039	NA	NA	NA	NA	NA
107769758	1995	-1.74055	0.802805	Down	LOC107769758	NA	GO:0016703//oxidoreductase activity, acting on single donors with incorporation of molecular oxygen, incorporation of one atom of oxygen (internal monooxygenases or internal mixed function oxidases)	GO:0008152//metabolic process	K01904//4-coumarate--CoA ligase [EC:6.2.1.12]	gi|698549846|ref|XP_009768781.1|//PREDICTED: 4-coumarate--CoA ligase 2 [Nicotiana sylvestris]
107810191	1204	-1.74076	0.802723	Down	LOC107810191	NA	NA	NA	K17338//receptor expression-enhancing protein 1/2/3/4	gi|698533816|ref|XP_009763676.1|//PREDICTED: putative HVA22-like protein g [Nicotiana sylvestris]
BGI_novel_G002727	3453	-1.74133	0.802624	Down	NA	NA	NA	NA	NA
107777327	1027	-1.74296	0.80692	Down	LOC107777327	NA	NA	NA	NA	gi|697151566|ref|XP_009630007.1|//PREDICTED: uncharacterized protein LOC104120048 isoform X1 [Nicotiana tomentosiformis];gi|697151574|ref|XP_009630012.1|//PREDICTED: uncharacterized protein LOC104120048 isoform X4 [Nicotiana tomentosiformis];gi|697151568|ref|XP_009630009.1|//PREDICTED: uncharacterized protein LOC104120048 isoform X2 [Nicotiana tomentosiformis]
BGI_novel_G019133	300	-1.74766	0.833765	Down	NA	NA	NA	NA	K08912//light-harvesting complex II chlorophyll a/b binding protein 1	KRX12343.1//Chlorophyll a-b binding protein 40, chloroplastic [Trichinella nelsoni]
BGI_novel_G035624	3514	-1.74919	0.831714	Down	NA	NA	GO:0005524//ATP binding	NA	K09485//heat shock protein 110kDa;K09489//heat shock 70kDa protein 4	XP_019575840.1//PREDICTED: heat shock 70 kDa protein 14 [Rhinolophus sinicus]
107796974	610	-1.75137	0.802445	Down	LOC107796974	NA	NA	NA	NA	gi|698520982|ref|XP_009757306.1|//PREDICTED: non-specific lipid-transfer protein 1-like [Nicotiana sylvestris]
107830886	1274	-1.75194	0.804642	Down	LOC107830886	NA	NA	NA	K09422//transcription factor MYB, plant	gi|698555896|ref|XP_009770621.1|//PREDICTED: transcription factor MYB48-like [Nicotiana sylvestris]
BGI_novel_G027298	1034	-1.75336	0.8071	Down	NA	NA	NA	NA	NA	XP_012754797.1//hypothetical protein SAMD00019534_058520, partial [Acytostelium subglobosum LB1]
107821341	3826	-1.7555	0.80554	Down	LOC107821341	NA	NA	NA	K12124//null	gi|698515470|ref|XP_009802612.1|//PREDICTED: protein GIGANTEA-like [Nicotiana sylvestris]
107827032	1200	-1.75685	0.833822	Down	LOC107827032	NA	NA	NA	K01783//ribulose-phosphate 3-epimerase [EC:5.1.3.1]	gi|698454090|ref|XP_009780094.1|//PREDICTED: protein OPI10 homolog [Nicotiana sylvestris]
107793949	1000	-1.75687	0.806902	Down	LOC107793949	NA	GO:0003824//catalytic activity	NA	K00799//glutathione S-transferase [EC:2.5.1.18]	gi|697175634|ref|XP_009596758.1|//PREDICTED: probable glutathione S-transferase [Nicotiana tomentosiformis]
107803795	2534	-1.75721	0.803901	Down	LOC107803795	NA	GO:0005515//protein binding;GO:0032559//adenyl ribonucleotide binding;GO:0016628//oxidoreductase activity, acting on the CH-CH group of donors, NAD or NADP as acceptor	GO:0044267//cellular protein metabolic process;GO:0050896//response to stimulus	K03283//heat shock 70kDa protein 1/2/6/8	gi|698496465|ref|XP_009794281.1|//PREDICTED: stromal 70 kDa heat shock-related protein, chloroplastic-like [Nicotiana sylvestris]
107764745	177	-1.7577	0.822817	Down	LOC107764745	NA	NA	NA	NA	NA
107829494	512	-1.76074	0.824099	Down	LOC107829494	GO:0043231//intracellular membrane-bounded organelle	GO:0004866//endopeptidase inhibitor activity	GO:0006950//response to stress;GO:0051346//negative regulation of hydrolase activity	NA	gi|698571689|ref|XP_009774949.1|//PREDICTED: trypsin inhibitor 1-like [Nicotiana sylvestris]
107765143	1581	-1.76184	0.823172	Down	LOC107765143	NA	NA	NA	K02984//small subunit ribosomal protein S3Ae;K13420//null	gi|697167626|ref|XP_009592678.1|//PREDICTED: uncharacterized protein At4g06744-like [Nicotiana tomentosiformis]
BGI_novel_G028018	6798	-1.76275	0.825847	Down	NA	NA	GO:0005319//lipid transporter activity;GO:0005524//ATP binding	NA	K15192//TATA-binding protein-associated factor [EC:3.6.4.-]	XP_012748017.1//hypothetical protein SAMD00019534_121870 [Acytostelium subglobosum LB1]
107794856	646	-1.76791	0.822869	Down	LOC107794856	NA	GO:0008135//translation factor activity, RNA binding	GO:0006412//translation	NA	gi|698523207|ref|XP_009758409.1|//PREDICTED: transcription elongation factor 1 homolog [Nicotiana sylvestris]
BGI_novel_G033455	990	-1.76841	0.825047	Down	NA	GO:0005634//nucleus	GO:0000977//RNA polymerase II regulatory region sequence-specific DNA binding;GO:0046983//protein dimerization activity	GO:0045944//positive regulation of transcription from RNA polymerase II promoter;GO:0006351//transcription, DNA-templated	K09264//MADS-box transcription factor, plant;K09260//MADS-box transcription enhancer factor 2A	XP_019578714.1//PREDICTED: agamous-like MADS-box protein AGL16 [Rhinolophus sinicus]
107790047	1546	-1.77144	0.806915	Down	LOC107790047	NA	NA	NA	K05278//flavonol synthase [EC:1.14.11.23];K06892//feruloyl-CoA ortho-hydroxylase [EC:1.14.11.-]	gi|698559570|ref|XP_009771608.1|//PREDICTED: probable 2-oxoglutarate/Fe(II)-dependent dioxygenase [Nicotiana sylvestris]
107813192	666	-1.77267	0.804701	Down	LOC107813192	NA	NA	NA	NA	gi|697165543|ref|XP_009591576.1|//PREDICTED: uncharacterized protein LOC104088580 [Nicotiana tomentosiformis]
BGI_novel_G036532	2996	-1.77444	0.824369	Down	NA	NA	NA	NA	K10594//E3 ubiquitin-protein ligase HERC1 [EC:2.3.2.26]	XP_015147679.1//PREDICTED: RCC1 domain-containing protein 1 [Gallus gallus]
BGI_novel_G030374	4372	-1.77824	0.821774	Down	NA	NA	NA	NA	NA
107759316	1983	-1.78153	0.82824	Down	LOC107759316	GO:0044424//intracellular part	GO:0016872//intramolecular lyase activity	GO:0006644//phospholipid metabolic process;GO:0006020//inositol metabolic process	K01858//myo-inositol-1-phosphate synthase [EC:5.5.1.4]	gi|697183206|ref|XP_009600625.1|//PREDICTED: inositol-3-phosphate synthase-like [Nicotiana tomentosiformis]
107806848	1271	-1.78249	0.804591	Down	LOC107806848	NA	NA	NA	K09422//transcription factor MYB, plant	gi|697160540|ref|XP_009589042.1|//PREDICTED: myb-related protein 305 [Nicotiana tomentosiformis]
BGI_novel_G008523	1763	-1.78329	0.83666	Down	NA	GO:0005737//cytoplasm	GO:0004828//serine-tRNA ligase activity;GO:0005524//ATP binding	GO:0006434//seryl-tRNA aminoacylation	K01875//seryl-tRNA synthetase [EC:6.1.1.11]	XP_012756581.1//hypothetical protein SAMD00019534_029940, partial [Acytostelium subglobosum LB1]
107814705	799	-1.78607	0.830399	Down	LOC107814705	NA	NA	GO:0050896//response to stimulus	NA	gi|697094373|ref|XP_009606023.1|//PREDICTED: universal stress protein A-like protein [Nicotiana tomentosiformis]
107820493	1831	-1.78612	0.825462	Down	LOC107820493	NA	NA	NA	K12937//null	gi|697125290|ref|XP_009616666.1|//PREDICTED: crocetin glucoside glucosyltransferase-like [Nicotiana tomentosiformis]
107769992	2104	-1.78629	0.802991	Down	LOC107769992	NA	GO:0032559//adenyl ribonucleotide binding	NA	K09489//heat shock 70kDa protein 4	gi|697163939|ref|XP_009590791.1|//PREDICTED: heat shock 70 kDa protein 8 [Nicotiana tomentosiformis]
107820222	1817	-1.78833	0.826293	Down	LOC107820222	NA	GO:0043167//ion binding;GO:0016798//hydrolase activity, acting on glycosyl bonds	GO:0044238//primary metabolic process	NA	gi|697185100|ref|XP_009601572.1|//PREDICTED: probable glucan 1,3-beta-glucosidase A isoform X1 [Nicotiana tomentosiformis];gi|697185102|ref|XP_009601573.1|//PREDICTED: probable glucan 1,3-beta-glucosidase A isoform X2 [Nicotiana tomentosiformis]
107824828	1396	-1.78935	0.806818	Down	LOC107824828	NA	NA	NA	K01738//cysteine synthase A [EC:2.5.1.47]	gi|697177659|ref|XP_009597796.1|//PREDICTED: cysteine synthase-like [Nicotiana tomentosiformis]
BGI_novel_G022603	723	-1.79019	0.829033	Down	NA	NA	NA	NA	NA
BGI_novel_G036363	911	-1.79391	0.806991	Down	NA	GO:0005737//cytoplasm	GO:0051082//unfolded protein binding	GO:0006457//protein folding;GO:0032502//developmental process	NA	XP_019578107.1//PREDICTED: protein BOBBER 1-like [Rhinolophus sinicus]
107830993	566	-1.79825	0.836824	Down	LOC107830993	NA	NA	NA	NA	NA
107766557	1017	-1.80047	0.805913	Down	LOC107766557	NA	NA	NA	K09422//transcription factor MYB, plant	gi|697107583|ref|XP_009607630.1|//PREDICTED: transcription factor MYB3-like [Nicotiana tomentosiformis]
BGI_novel_G022955	978	-1.80386	0.805407	Down	NA	NA	NA	NA	K15212//TATA box-binding protein-associated factor RNA polymerase I subunit A	XP_019961192.1//PREDICTED: HHIP-like protein 2 [Paralichthys olivaceus]
107804502	2467	-1.8093	0.821665	Down	LOC107804502	NA	NA	NA	K09843//(+)-abscisic acid 8'-hydroxylase [EC:1.14.13.93]	gi|698474102|ref|XP_009784617.1|//PREDICTED: abscisic acid 8'-hydroxylase 4-like [Nicotiana sylvestris]
BGI_novel_G028911	1494	-1.81031	0.837269	Down	NA	NA	NA	NA	NA	XP_018914118.1//PREDICTED: pathogen-related protein-like [Bemisia tabaci]
107799204	757	-1.81056	0.80105	Down	LOC107799204	NA	NA	NA	K13449//null	gi|698482575|ref|XP_009788194.1|//PREDICTED: pathogenesis-related leaf protein 4-like [Nicotiana sylvestris]
107763677	732	-1.81301	0.831685	Down	LOC107763677	NA	NA	NA	K13993//null	gi|698452317|ref|XP_009779705.1|//PREDICTED: 15.7 kDa heat shock protein, peroxisomal [Nicotiana sylvestris]
107814132	486	-1.81509	0.82231	Down	LOC107814132	GO:0043231//intracellular membrane-bounded organelle	GO:0004866//endopeptidase inhibitor activity	GO:0006950//response to stress;GO:0051346//negative regulation of hydrolase activity	NA	gi|392529030|gb|AFM78315.1|//proteinase inhibitor [Nicotiana tabacum]
BGI_novel_G003367	2881	-1.81587	0.80246	Down	NA	NA	GO:0016702//oxidoreductase activity, acting on single donors with incorporation of molecular oxygen, incorporation of two atoms of oxygen;GO:0005506//iron ion binding	NA	K00461//arachidonate 5-lipoxygenase [EC:1.13.11.34];K15718//linoleate 9S-lipoxygenase [EC:1.13.11.58]	XP_019575826.1//PREDICTED: linoleate 9S-lipoxygenase 5, chloroplastic [Rhinolophus sinicus]
107832049	2186	-1.81684	0.837498	Down	LOC107832049	NA	NA	NA	K19755//radial spoke head protein 1;K19530//junctophilin;K00889//1-phosphatidylinositol-4-phosphate 5-kinase [EC:2.7.1.68]	gi|698503072|ref|XP_009797154.1|//PREDICTED: uncharacterized protein LOC104243632 [Nicotiana sylvestris]
107772795	612	-1.81703	0.83679	Down	LOC107772795	NA	GO:0046914//transition metal ion binding;GO:0003824//catalytic activity	GO:0008152//metabolic process	K00083//cinnamyl-alcohol dehydrogenase [EC:1.1.1.195]	gi|698545283|ref|XP_009767330.1|//PREDICTED: 8-hydroxygeraniol dehydrogenase-like isoform X1 [Nicotiana sylvestris]
107759410	1827	-1.81903	0.822361	Down	LOC107759410	GO:0042579//microbody	GO:0004601//peroxidase activity;GO:0005506//iron ion binding	GO:0042743//hydrogen peroxide metabolic process;GO:0006950//response to stress	K03781//catalase [EC:1.11.1.6]	gi|698421368|ref|XP_009773579.1|//PREDICTED: catalase isozyme 3-like [Nicotiana sylvestris]
107814531	1173	-1.82506	0.821023	Down	LOC107814531	NA	NA	NA	NA	gi|697140881|ref|XP_009624548.1|//PREDICTED: uncharacterized protein LOC104115583 [Nicotiana tomentosiformis]
107796793	758	-1.82556	0.818066	Down	LOC107796793	NA	NA	NA	NA	NA
107826446	1352	-1.82742	0.804319	Down	LOC107826446	NA	NA	NA	K15382//solute carrier family 50 (sugar transporter)	gi|698581582|ref|XP_009777590.1|//PREDICTED: bidirectional sugar transporter N3-like [Nicotiana sylvestris]
107793895	1413	-1.8315	0.805573	Down	LOC107793895	NA	GO:0016209//antioxidant activity;GO:0005506//iron ion binding;GO:0003824//catalytic activity	GO:0008152//metabolic process;GO:0006950//response to stress	K00430//peroxidase [EC:1.11.1.7]	gi|63253080|dbj|BAD98314.1|//peroxidase [Nicotiana tabacum]
107763273	4110	-1.83153	0.801365	Down	LOC107763273	NA	GO:0005488//binding	NA	K13457//null	gi|697109937|ref|XP_009608832.1|//PREDICTED: late blight resistance protein R1-A-like [Nicotiana tomentosiformis]
107829474	491	-1.83257	0.821798	Down	LOC107829474	GO:0043231//intracellular membrane-bounded organelle	GO:0004866//endopeptidase inhibitor activity	GO:0006950//response to stress;GO:0051346//negative regulation of hydrolase activity	NA	gi|698571686|ref|XP_009774947.1|//PREDICTED: trypsin inhibitor 1 [Nicotiana sylvestris]
107769013	1780	-1.83395	0.823159	Down	LOC107769013	NA	NA	NA	K01802//peptidylprolyl isomerase [EC:5.2.1.8]	gi|698525954|ref|XP_009759806.1|//PREDICTED: carboxyl-terminal-processing peptidase 3, chloroplastic [Nicotiana sylvestris]
107762556	1902	-1.83616	0.801159	Down	LOC107762556	GO:0031224//intrinsic component of membrane	GO:0022857//transmembrane transporter activity	GO:0006810//transport	K08145//MFS transporter, SP family, solute carrier family 2 (facilitated glucose transporter), member 8	gi|698571484|ref|XP_009774897.1|//PREDICTED: sugar transporter ERD6-like 16 isoform X1 [Nicotiana sylvestris]
107831213	2522	-1.83867	0.869436	Down	LOC107831213	NA	NA	NA	K10775//phenylalanine ammonia-lyase [EC:4.3.1.24]	gi|697175401|ref|XP_009596642.1|//PREDICTED: phenylalanine ammonia-lyase G4-like [Nicotiana tomentosiformis]
107766037	2479	-1.8408	0.806752	Down	LOC107766037	NA	NA	NA	K16670//homeobox protein Meis2;K15613//homeobox protein Meis1	gi|698511415|ref|XP_009800804.1|//PREDICTED: homeobox protein BEL1 homolog [Nicotiana sylvestris]
107814994	1172	-1.84091	0.802563	Down	LOC107814994	NA	GO:0016836//hydro-lyase activity;GO:0046914//transition metal ion binding	GO:0044237//cellular metabolic process	K01674//carbonic anhydrase [EC:4.2.1.1]	gi|697168215|ref|XP_009592985.1|//PREDICTED: alpha carbonic anhydrase 7-like [Nicotiana tomentosiformis]
107800838	1839	-1.84184	0.805096	Down	LOC107800838	NA	NA	NA	NA	gi|697100092|ref|XP_009589461.1|//PREDICTED: uncharacterized protein LOC104086819 [Nicotiana tomentosiformis]
BGI_novel_G012432	2073	-1.84226	0.804842	Down	NA	GO:0016021//integral component of membrane	NA	GO:0008643//carbohydrate transport	K15382//solute carrier family 50 (sugar transporter)	XP_019578253.1//PREDICTED: bidirectional sugar transporter SWEET12 [Rhinolophus sinicus]
BGI_novel_G030876	4874	-1.8429	0.833175	Down	NA	NA	NA	NA	NA
BGI_novel_G035594	1800	-1.84392	0.83174	Down	NA	NA	NA	NA	K13172//serine/arginine repetitive matrix protein 2	XP_021369553.1//serine/arginine repetitive matrix protein 2-like [Mizuhopecten yessoensis]
107820963	1367	-1.84442	0.820464	Down	LOC107820963	NA	NA	NA	K02923//large subunit ribosomal protein L38e;K04422//mitogen-activated protein kinase kinase kinase 13 [EC:2.7.11.25];K03255//protein TIF31	gi|697105232|ref|XP_009606428.1|//PREDICTED: uncharacterized protein LOC104100805 [Nicotiana tomentosiformis]
107761722	1575	-1.84577	0.806406	Down	LOC107761722	NA	NA	NA	K12937//null	gi|698557201|ref|XP_009770958.1|//PREDICTED: crocetin glucoside glucosyltransferase-like [Nicotiana sylvestris]
107767044	1516	-1.84674	0.805539	Down	LOC107767044	NA	NA	NA	NA	gi|697124019|ref|XP_009616004.1|//PREDICTED: putative DNA-binding protein ESCAROLA [Nicotiana tomentosiformis]
BGI_novel_G018614	1543	-1.84938	0.831382	Down	NA	NA	NA	NA	K04883//potassium voltage-gated channel Shaker-related subfamily A, beta member 2	CEM18531.1//unnamed protein product [Vitrella brassicaformis CCMP3155]
107782078	1327	-1.85393	0.830634	Down	LOC107782078	NA	NA	NA	NA	gi|698495711|ref|XP_009793952.1|//PREDICTED: uncharacterized protein LOC104240765 [Nicotiana sylvestris]
107758918	1486	-1.85612	0.806522	Down	LOC107758918	NA	NA	NA	K10712//cysteamine dioxygenase [EC:1.13.11.19]	gi|697177016|ref|XP_009597457.1|//PREDICTED: 2-aminoethanethiol dioxygenase-like [Nicotiana tomentosiformis]
BGI_novel_G024555	3092	-1.85798	0.827491	Down	NA	NA	NA	GO:0008610//lipid biosynthetic process	K20238//sphingolipid C9-methyltransferase [EC:2.1.1.317];K00574//cyclopropane-fatty-acyl-phospholipid synthase [EC:2.1.1.79]	XP_019576826.1//PREDICTED: uncharacterized protein LOC109441089, partial [Rhinolophus sinicus]
107810688	447	-1.8625	0.82406	Down	LOC107810688	NA	NA	NA	K14488//null	gi|698440954|ref|XP_009760878.1|//PREDICTED: auxin-induced protein 6B-like [Nicotiana sylvestris]
BGI_novel_G033826	212	-1.8654	0.804728	Down	NA	NA	NA	NA	NA	XP_010162934.1//PREDICTED: uncharacterized protein LOC104522366, partial [Antrostomus carolinensis]
107793296	775	-1.86748	0.808136	Down	LOC107793296	GO:0005856//cytoskeleton	GO:0008092//cytoskeletal protein binding	GO:0007010//cytoskeleton organization	K05759//profilin	gi|698485535|ref|XP_009789538.1|//PREDICTED: profilin-1 [Nicotiana sylvestris]
107825965	1789	-1.86969	0.806701	Down	LOC107825965	NA	GO:0046914//transition metal ion binding;GO:0003824//catalytic activity	GO:0008152//metabolic process	K05282//null	gi|3327245|dbj|BAA31689.1|//Ntc12 [Nicotiana tabacum]
107772311	654	-1.87166	0.823951	Down	LOC107772311	NA	NA	NA	NA	gi|9794868|gb|AAF98368.1|AF158027_1//patatin-like protein 1 [Nicotiana tabacum]
BGI_novel_G019924	1204	-1.87447	0.804118	Down	NA	NA	NA	NA	K21752//Dr1-associated corepressor	XP_012753620.1//hypothetical protein SAMD00019534_063460 [Acytostelium subglobosum LB1]
107820870	546	-1.87571	0.805144	Down	LOC107820870	NA	NA	NA	NA	gi|698527186|ref|XP_009760436.1|//PREDICTED: defensin-like protein 19 [Nicotiana sylvestris]
107791394	1265	-1.87729	0.826259	Down	LOC107791394	NA	NA	NA	NA	gi|698441847|ref|XP_009762238.1|//PREDICTED: uncharacterized protein LOC104214282 [Nicotiana sylvestris]
BGI_novel_G022949	530	-1.87749	0.831649	Down	NA	NA	NA	NA	K08912//light-harvesting complex II chlorophyll a/b binding protein 1	KRX12343.1//Chlorophyll a-b binding protein 40, chloroplastic [Trichinella nelsoni]
107762538	1574	-1.87937	0.833394	Down	LOC107762538	NA	GO:0004175//endopeptidase activity	GO:0019538//protein metabolic process	K00924//null;K02882//large subunit ribosomal protein L18Ae	gi|697115854|ref|XP_009611839.1|//PREDICTED: basic 7S globulin-like [Nicotiana tomentosiformis]
107769545	2078	-1.87983	0.831394	Down	LOC107769545	NA	NA	NA	K02923//large subunit ribosomal protein L38e;K04422//mitogen-activated protein kinase kinase kinase 13 [EC:2.7.11.25];K03255//protein TIF31	gi|698510937|ref|XP_009800609.1|//PREDICTED: uncharacterized protein LOC104246493 [Nicotiana sylvestris]
107817700	569	-1.88004	0.836988	Down	LOC107817700	NA	NA	NA	NA	gi|697119827|ref|XP_009613875.1|//PREDICTED: uncharacterized protein LOC104106918 [Nicotiana tomentosiformis]
107784003	1740	-1.88164	0.805416	Down	LOC107784003	NA	NA	NA	K15639//null;K14999//cytochrome P450 family 6 [EC:1.14.-.-]	gi|697106686|ref|XP_009607163.1|//PREDICTED: cytochrome P450 CYP749A22-like [Nicotiana tomentosiformis];gi|971552763|ref|XP_006348652.2|//PREDICTED: cytochrome P450 CYP749A22-like [Solanum tuberosum]
107792441	705	-1.88207	0.833967	Down	LOC107792441	NA	NA	NA	NA	gi|698459079|ref|XP_009781212.1|//PREDICTED: uncharacterized protein LOC104230171 [Nicotiana sylvestris]
107807968	1813	-1.88389	0.80498	Down	LOC107807968	GO:0044464//cell part	GO:0015291//secondary active transmembrane transporter activity	GO:0015893//drug transport	K03327//multidrug resistance protein, MATE family	gi|697109031|ref|XP_009608373.1|//PREDICTED: protein TRANSPARENT TESTA 12-like [Nicotiana tomentosiformis]
107829047	690	-1.8842	0.812345	Down	LOC107829047	NA	NA	NA	NA	gi|697134026|ref|XP_009621065.1|//PREDICTED: uncharacterized protein LOC104112760 isoform X2 [Nicotiana tomentosiformis];gi|697134024|ref|XP_009621064.1|//PREDICTED: uncharacterized protein LOC104112760 isoform X1 [Nicotiana tomentosiformis]
107768026	2658	-1.88547	0.80468	Down	LOC107768026	NA	GO:0016641//oxidoreductase activity, acting on the CH-NH2 group of donors, oxygen as acceptor;GO:0046914//transition metal ion binding;GO:0048037//cofactor binding	GO:0006807//nitrogen compound metabolic process	K00276//primary-amine oxidase [EC:1.4.3.21]	gi|697105215|ref|XP_009606421.1|//PREDICTED: copper amine oxidase 1-like [Nicotiana tomentosiformis]
107767921	1343	-1.88656	0.807485	Down	LOC107767921	NA	GO:0016620//oxidoreductase activity, acting on the aldehyde or oxo group of donors, NAD or NADP as acceptor;GO:0016616//oxidoreductase activity, acting on the CH-OH group of donors, NAD or NADP as acceptor;GO:0048037//cofactor binding	GO:0008152//metabolic process	K09753//cinnamoyl-CoA reductase [EC:1.2.1.44]	gi|697171004|ref|XP_009594427.1|//PREDICTED: cinnamoyl-CoA reductase 2-like [Nicotiana tomentosiformis]
107813143	1291	-1.88703	0.803453	Down	LOC107813143	NA	NA	NA	NA	gi|697143315|ref|XP_009625764.1|//PREDICTED: GRF1-interacting factor 1 [Nicotiana tomentosiformis]
107771296	1078	-1.88711	0.804956	Down	LOC107771296	NA	NA	NA	K13425//null	gi|697159625|ref|XP_009588575.1|//PREDICTED: WRKY transcription factor 22-like isoform X1 [Nicotiana tomentosiformis]
107770948	1391	-1.88881	0.806985	Down	LOC107770948	NA	GO:0016209//antioxidant activity;GO:0005506//iron ion binding;GO:0003824//catalytic activity	GO:0008152//metabolic process;GO:0006950//response to stress	K00430//peroxidase [EC:1.11.1.7]	gi|698470378|ref|XP_009783800.1|//PREDICTED: peroxidase 16-like [Nicotiana sylvestris]
107818111	1897	-1.89129	0.807009	Down	LOC107818111	NA	NA	NA	K04121//null	gi|697147058|ref|XP_009627684.1|//PREDICTED: cis-abienol synthase, chloroplastic-like [Nicotiana tomentosiformis]
BGI_novel_G035350	1317	-1.89185	0.80551	Down	NA	GO:0015935//small ribosomal subunit	GO:0003735//structural constituent of ribosome	GO:0006412//translation	NA	XP_002119097.1//hypothetical protein TRIADDRAFT_35144 [Trichoplax adhaerens]
BGI_novel_G018085	2887	-1.89308	0.804898	Down	NA	GO:0043231//intracellular membrane-bounded organelle;GO:0005887//integral component of plasma membrane;GO:0016021//integral component of membrane;GO:0005886//plasma membrane;GO:0031164//contractile vacuolar membrane	GO:0015085//calcium ion transmembrane transporter activity;GO:0005524//ATP binding;GO:0005388//calcium-transporting ATPase activity;GO:0005509//calcium ion binding	GO:0006816//calcium ion transport	K01537//Ca2+-transporting ATPase [EC:3.6.3.8];K05850//Ca2+ transporting ATPase, plasma membrane [EC:3.6.3.8]	XP_019575762.1//PREDICTED: calcium-transporting ATPase 2, plasma membrane-type [Rhinolophus sinicus]
107768503	1239	-1.89683	0.839034	Down	LOC107768503	GO:0009534//chloroplast thylakoid	GO:0016491//oxidoreductase activity	GO:0050896//response to stimulus	K17893//ubiquinol oxidase [EC:1.10.3.11]	gi|697148068|ref|XP_009628206.1|//PREDICTED: light-induced protein, chloroplastic [Nicotiana tomentosiformis]
107794907	1439	-1.89706	0.823035	Down	LOC107794907	NA	GO:0046872//metal ion binding;GO:0003824//catalytic activity	GO:0008152//metabolic process;GO:0006950//response to stress	K00430//peroxidase [EC:1.11.1.7]	gi|697118133|ref|XP_009612987.1|//PREDICTED: suberization-associated anionic peroxidase-like [Nicotiana tomentosiformis]
107797651	1277	-1.89947	0.824353	Down	LOC107797651	NA	NA	NA	K00430//peroxidase [EC:1.11.1.7]	gi|698532406|ref|XP_009763027.1|//PREDICTED: peroxidase 44-like [Nicotiana sylvestris]
107810877	1780	-1.90244	0.803335	Down	LOC107810877	NA	GO:0005506//iron ion binding;GO:0004497//monooxygenase activity	NA	K07409//cytochrome P450 family 1 subfamily A polypeptide 2 [EC:1.14.14.1];K00512//steroid 17alpha-monooxygenase / 17alpha-hydroxyprogesterone deacetylase [EC:1.14.14.19 1.14.14.32]	gi|698582548|ref|XP_009777857.1|//PREDICTED: geraniol 8-hydroxylase-like [Nicotiana sylvestris]
BGI_novel_G028912	677	-1.90244	0.835463	Down	NA	NA	NA	NA	NA	XP_018914118.1//PREDICTED: pathogen-related protein-like [Bemisia tabaci]
107799807	1358	-1.90497	0.803239	Down	LOC107799807	NA	NA	NA	K00430//peroxidase [EC:1.11.1.7]	gi|697105392|ref|XP_009606506.1|//PREDICTED: peroxidase 55 [Nicotiana tomentosiformis]
107764818	887	-1.90776	0.80764	Down	LOC107764818	NA	NA	NA	K01051//pectinesterase [EC:3.1.1.11]	gi|698482231|ref|XP_009788049.1|//PREDICTED: probable pectinesterase 53 [Nicotiana sylvestris]
107799412	555	-1.90964	0.823747	Down	LOC107799412	NA	NA	NA	NA	NA
107823924	1091	-1.91059	0.833846	Down	LOC107823924	NA	NA	NA	K14488//null	gi|697130839|ref|XP_009619471.1|//PREDICTED: uncharacterized protein LOC104111473 [Nicotiana tomentosiformis]
107832316	2738	-1.91146	0.83341	Down	LOC107832316	NA	NA	NA	K17279//receptor expression-enhancing protein 5/6	gi|697118942|ref|XP_009613414.1|//PREDICTED: uncharacterized protein LOC104106549 isoform X3 [Nicotiana tomentosiformis];gi|697118936|ref|XP_009613410.1|//PREDICTED: uncharacterized protein LOC104106549 isoform X1 [Nicotiana tomentosiformis]
107783938	927	-1.91217	0.822378	Down	LOC107783938	NA	GO:0003677//DNA binding	GO:0006351//transcription, DNA-templated	K09060//null	gi|698569403|ref|XP_009774323.1|//PREDICTED: basic leucine zipper 43-like [Nicotiana sylvestris]
BGI_novel_G002846	2038	-1.91374	0.837428	Down	NA	NA	GO:0004636//phosphoribosyl-ATP diphosphatase activity;GO:0008270//zinc ion binding;GO:0051287//NAD binding;GO:0004399//histidinol dehydrogenase activity;GO:0004635//phosphoribosyl-AMP cyclohydrolase activity	GO:0000105//histidine biosynthetic process	K00013//histidinol dehydrogenase [EC:1.1.1.23];K14152//phosphoribosyl-ATP pyrophosphohydrolase / phosphoribosyl-AMP cyclohydrolase / histidinol dehydrogenase [EC:3.6.1.31 3.5.4.19 1.1.1.23]	XP_019576744.1//PREDICTED: histidinol dehydrogenase, chloroplastic [Rhinolophus sinicus]
107768274	756	-1.91648	0.802768	Down	LOC107768274	NA	NA	NA	NA	gi|698492480|ref|XP_009792586.1|//PREDICTED: uncharacterized protein LOC104239607 [Nicotiana sylvestris]
107762016	1123	-1.91865	0.805645	Down	LOC107762016	NA	NA	NA	K12124//null	gi|698515470|ref|XP_009802612.1|//PREDICTED: protein GIGANTEA-like [Nicotiana sylvestris]
107774507	1482	-1.92011	0.835854	Down	LOC107774507	NA	NA	NA	NA	gi|697152849|ref|XP_009630661.1|//PREDICTED: uncharacterized protein LOC104120572 [Nicotiana tomentosiformis]
107788934	816	-1.92035	0.817691	Down	LOC107788934	NA	NA	NA	K02883//large subunit ribosomal protein L18e;K11855//ubiquitin carboxyl-terminal hydrolase 36/42 [EC:3.4.19.12]	gi|698513298|ref|XP_009801606.1|//PREDICTED: 14 kDa proline-rich protein DC2.15-like [Nicotiana sylvestris]
107775797	1697	-1.92313	0.834479	Down	LOC107775797	NA	GO:0046914//transition metal ion binding;GO:0003824//catalytic activity	GO:0008152//metabolic process	K05282//null	gi|700583922|ref|NP_001289515.1|//gibberellin 20 oxidase 1-like [Nicotiana sylvestris]
107771776	1191	-1.92434	0.8	Down	LOC107771776	NA	NA	NA	NA	gi|697146596|ref|XP_009627443.1|//PREDICTED: uncharacterized protein LOC104117990 [Nicotiana tomentosiformis]
107816007	669	-1.92711	0.823811	Down	LOC107816007	NA	NA	NA	K03860//phosphatidylinositol glycan, class Q	gi|698495748|ref|XP_009793969.1|//PREDICTED: protein GAST1-like [Nicotiana sylvestris]
107765780	1100	-1.93247	0.824257	Down	LOC107765780	NA	NA	NA	K12124//null	gi|697154390|ref|XP_009631436.1|//PREDICTED: protein GIGANTEA-like isoform X7 [Nicotiana tomentosiformis]
BGI_novel_G030762	2881	-1.93681	0.807052	Down	NA	GO:0005634//nucleus;GO:0030015//CCR4-NOT core complex	NA	GO:0006355//regulation of transcription, DNA-templated	K12580//CCR4-NOT transcription complex subunit 3	XP_016939874.1//PREDICTED: CCR4-NOT transcription complex subunit 3 isoform X1 [Drosophila suzukii]
BGI_novel_G020957	1321	-1.94092	0.83688	Down	NA	NA	NA	NA	NA
107768910	2991	-1.94155	0.805111	Down	LOC107768910	NA	NA	NA	K13457//null	gi|697128036|ref|XP_009618066.1|//PREDICTED: putative late blight resistance protein homolog R1B-23, partial [Nicotiana tomentosiformis]
BGI_novel_G017564	1583	-1.94307	0.869598	Down	NA	GO:0005634//nucleus;GO:0005669//transcription factor TFIID complex	GO:0003743//translation initiation factor activity;GO:0003713//transcription coactivator activity;GO:0046982//protein heterodimerization activity;GO:0008134//transcription factor binding	GO:0006355//regulation of transcription, DNA-templated;GO:0006367//transcription initiation from RNA polymerase II promoter;GO:0051123//RNA polymerase II transcriptional preinitiation complex assembly	K03135//transcription initiation factor TFIID subunit 11	XP_642001.1//transcription initiation factor TFIID subunit [Dictyostelium discoideum AX4]
107819843	1214	-1.94477	0.827187	Down	LOC107819843	NA	NA	NA	NA	gi|697137524|ref|XP_009622864.1|//PREDICTED: uncharacterized protein LOC104114190 [Nicotiana tomentosiformis]
107799202	796	-1.94482	0.830559	Down	LOC107799202	NA	NA	GO:0006950//response to stress	K13449//null	gi|130846|sp|P11670.1|PRB1_TOBAC//RecName: Full=Basic form of pathogenesis-related protein 1; Short=PRP 1; Flags: Precursor
107788294	631	-1.94539	0.807149	Down	LOC107788294	NA	NA	NA	K03860//phosphatidylinositol glycan, class Q	gi|698495748|ref|XP_009793969.1|//PREDICTED: protein GAST1-like [Nicotiana sylvestris]
107772344	494	-1.94656	0.835362	Down	LOC107772344	NA	GO:0046872//metal ion binding;GO:0003824//catalytic activity	GO:0008152//metabolic process	K00083//cinnamyl-alcohol dehydrogenase [EC:1.1.1.195]	gi|698513369|ref|XP_009801633.1|//PREDICTED: 8-hydroxygeraniol dehydrogenase-like [Nicotiana sylvestris]
107792106	1863	-1.94753	0.805973	Down	LOC107792106	NA	NA	NA	K14431//transcription factor TGA	gi|698452170|ref|XP_009779356.1|//PREDICTED: transcription factor TGA2 [Nicotiana sylvestris]
107807586	2166	-1.94793	0.804793	Down	LOC107807586	NA	GO:0008422//beta-glucosidase activity;GO:0043167//ion binding	GO:0044238//primary metabolic process	K19893//glucan endo-1,3-beta-glucosidase 5/6 [EC:3.2.1.39]	gi|698460815|ref|XP_009781628.1|//PREDICTED: glucan endo-1,3-beta-glucosidase 6-like [Nicotiana sylvestris]
107805120	1382	-1.94973	0.807076	Down	LOC107805120	NA	NA	NA	NA	gi|697161492|ref|XP_009589526.1|//PREDICTED: putative DNA-binding protein ESCAROLA [Nicotiana tomentosiformis]
107829453	1231	-1.95927	0.836875	Down	LOC107829453	NA	NA	NA	K06268//serine/threonine-protein phosphatase 2B regulatory subunit	gi|698442394|ref|XP_009762962.1|//PREDICTED: probable plastid-lipid-associated protein 13, chloroplastic [Nicotiana sylvestris]
107816439	748	-1.96259	0.833061	Down	LOC107816439	NA	NA	NA	NA	gi|697121597|ref|XP_009614775.1|//PREDICTED: ultraviolet-B receptor UVR8 isoform X1 [Nicotiana tomentosiformis]
107765250	537	-1.96397	0.83275	Down	LOC107765250	NA	NA	GO:0010876//lipid localization	NA	gi|698509382|ref|XP_009799912.1|//PREDICTED: uncharacterized protein LOC104245907 [Nicotiana sylvestris]
BGI_novel_G020820	2554	-1.96663	0.834296	Down	NA	NA	NA	NA	K09419//heat shock transcription factor, other eukaryote	XP_019577340.1//PREDICTED: heat stress transcription factor A-2 [Rhinolophus sinicus]
107759365	360	-1.96747	0.803008	Down	LOC107759365	NA	NA	NA	NA	gi|698553956|ref|XP_009770082.1|//PREDICTED: uncharacterized protein LOC104220825 [Nicotiana sylvestris]
107775065	940	-1.9688	0.814812	Down	LOC107775065	GO:0044424//intracellular part	GO:0016892//endoribonuclease activity, producing 3'-phosphomonoesters;GO:0003676//nucleic acid binding	GO:0050896//response to stimulus	K01166//ribonuclease T2 [EC:3.1.27.1]	gi|697144163|ref|XP_009626195.1|//PREDICTED: intracellular ribonuclease LX-like [Nicotiana tomentosiformis]
107795797	498	-1.97006	0.834189	Down	LOC107795797	NA	NA	NA	K02605//origin recognition complex subunit 3	gi|698513034|ref|XP_009801499.1|//PREDICTED: putative lipid-transfer protein DIR1 [Nicotiana sylvestris]
107810554	1997	-1.97062	0.801653	Down	LOC107810554	NA	GO:0032559//adenyl ribonucleotide binding;GO:0016703//oxidoreductase activity, acting on single donors with incorporation of molecular oxygen, incorporation of one atom of oxygen (internal monooxygenases or internal mixed function oxidases);GO:0016405//CoA-ligase activity	GO:0006725//cellular aromatic compound metabolic process	K01904//4-coumarate--CoA ligase [EC:6.2.1.12]	gi|697120639|ref|XP_009614283.1|//PREDICTED: 4-coumarate--CoA ligase 2-like [Nicotiana tomentosiformis]
107809713	1218	-1.97107	0.837552	Down	LOC107809713	NA	NA	NA	K09422//transcription factor MYB, plant	gi|697133317|ref|XP_009620712.1|//PREDICTED: transcription factor MYB108-like [Nicotiana tomentosiformis]
107759751	1332	-1.97264	0.822204	Down	LOC107759751	NA	NA	NA	NA	gi|697107790|ref|XP_009607737.1|//PREDICTED: uncharacterized protein LOC104101893 [Nicotiana tomentosiformis]
107773791	432	-1.97383	0.833913	Down	LOC107773791	NA	NA	NA	NA	gi|698475280|ref|XP_009785032.1|//PREDICTED: protein ECERIFERUM 26-like [Nicotiana sylvestris]
107765742	913	-1.9739	0.833215	Down	LOC107765742	NA	NA	NA	NA	gi|697110002|ref|XP_009608866.1|//PREDICTED: miraculin-like [Nicotiana tomentosiformis]
107812556	537	-1.97508	0.816735	Down	LOC107812556	NA	NA	NA	K07305//peptide-methionine (R)-S-oxide reductase [EC:1.8.4.12];K12447//UDP-sugar pyrophosphorylase [EC:2.7.7.64];K14833//nucleolar complex protein 2;K13420//null;K01592//null	gi|970066254|ref|XP_015060106.1|//PREDICTED: uncharacterized mitochondrial protein AtMg00810-like [Solanum pennellii]
BGI_novel_G035448	1227	-1.97534	0.821715	Down	NA	NA	NA	NA	NA
107760875	2256	-1.97607	0.80257	Down	LOC107760875	NA	NA	NA	K14487//auxin responsive GH3 gene family	gi|698520432|ref|XP_009757027.1|//PREDICTED: indole-3-acetic acid-amido synthetase GH3.6-like [Nicotiana sylvestris]
107772450	516	-1.98046	0.825311	Down	LOC107772450	NA	NA	NA	NA	gi|9794868|gb|AAF98368.1|AF158027_1//patatin-like protein 1 [Nicotiana tabacum]
107770279	1400	-1.98409	0.8197	Down	LOC107770279	NA	NA	NA	K00430//peroxidase [EC:1.11.1.7]	gi|697192618|ref|XP_009605400.1|//PREDICTED: peroxidase 5 {ECO:0000250|UniProtKB:P22195}-like [Nicotiana tomentosiformis]
107814252	1394	-1.98443	0.831745	Down	LOC107814252	NA	GO:0016209//antioxidant activity;GO:0005506//iron ion binding;GO:0003824//catalytic activity	GO:0008152//metabolic process;GO:0006950//response to stress	K00430//peroxidase [EC:1.11.1.7]	gi|697141061|ref|XP_009624637.1|//PREDICTED: suberization-associated anionic peroxidase-like [Nicotiana tomentosiformis]
107794756	1779	-1.99024	0.833105	Down	LOC107794756	GO:0031224//intrinsic component of membrane	GO:0015101//organic cation transmembrane transporter activity	GO:0015696//ammonium transport	K03320//ammonium transporter, Amt family	gi|697187329|ref|XP_009602703.1|//PREDICTED: ammonium transporter 1 member 3 [Nicotiana tomentosiformis]
BGI_novel_G010843	2050	-1.99139	0.833514	Down	NA	NA	GO:0003723//RNA binding	GO:0000398//mRNA splicing, via spliceosome	K14944//RNA-binding protein Nova	XP_002164819.1//PREDICTED: RNA-binding protein Nova-1-like [Hydra vulgaris]
107789352	1686	-1.99291	0.824751	Down	LOC107789352	NA	NA	NA	K12581//CCR4-NOT transcription complex subunit 7/8;K13126//polyadenylate-binding protein;K05941//glutathione gamma-glutamylcysteinyltransferase [EC:2.3.2.15];K01054//acylglycerol lipase [EC:3.1.1.23]	gi|698547101|ref|XP_009767926.1|//PREDICTED: NAC domain-containing protein 100-like [Nicotiana sylvestris]
107818178	2328	-1.99642	0.834173	Down	LOC107818178	NA	NA	NA	K14488//null	gi|697132458|ref|XP_009620278.1|//PREDICTED: auxin-induced protein 15A-like [Nicotiana tomentosiformis]
BGI_novel_G024074	1659	-1.99666	0.804797	Down	NA	NA	NA	NA	K05278//flavonol synthase [EC:1.14.11.23];K05933//aminocyclopropanecarboxylate oxidase [EC:1.14.17.4]	XP_019577984.1//PREDICTED: protein DMR6-LIKE OXYGENASE 1 [Rhinolophus sinicus]
BGI_novel_G028811	1539	-1.99706	0.839161	Down	NA	NA	GO:0008168//methyltransferase activity	NA	K21804//protein N-lysine methyltransferase METTL21A [EC:2.1.1.-];K17536//connector enhancer of kinase suppressor of Ras 2	XP_013415585.1//PREDICTED: methyltransferase-like protein 22 [Lingula anatina]
107824556	1619	-1.99853	0.823181	Down	LOC107824556	NA	NA	NA	K13495//null	gi|698549276|ref|XP_009768605.1|//PREDICTED: zeatin O-glucosyltransferase-like [Nicotiana sylvestris]
107770589	1279	-2	0.805866	Down	LOC107770589	NA	NA	NA	K17604//zinc finger SWIM domain-containing protein 3;K01188//beta-glucosidase [EC:3.2.1.21];K00679//null;K01206//alpha-L-fucosidase [EC:3.2.1.51];K10960//null	gi|697100034|ref|XP_009589144.1|//PREDICTED: GDSL esterase/lipase At1g29670-like [Nicotiana tomentosiformis]
107791975	2260	-2.0035	0.806636	Down	LOC107791975	GO:0030312//external encapsulating structure	GO:0030234//enzyme regulator activity	GO:0071555//cell wall organization	K01051//pectinesterase [EC:3.1.1.11]	gi|698558349|ref|XP_009771261.1|//PREDICTED: pectinesterase-like [Nicotiana sylvestris]
BGI_novel_G037199	1363	-2.0045	0.833128	Down	NA	NA	NA	NA	NA
107816808	559	-2.00523	0.824544	Down	LOC107816808	NA	NA	NA	NA	NA
107776717	480	-2.00958	0.834325	Down	LOC107776717	GO:0043231//intracellular membrane-bounded organelle	GO:0004866//endopeptidase inhibitor activity	GO:0006950//response to stress;GO:0051346//negative regulation of hydrolase activity	NA	gi|697163113|ref|XP_009590374.1|//PREDICTED: trypsin inhibitor 1 [Nicotiana tomentosiformis]
107792941	848	-2.01123	0.806604	Down	LOC107792941	NA	NA	NA	K16904//dCTP diphosphatase [EC:3.6.1.12]	gi|697161771|ref|XP_009589676.1|//PREDICTED: dCTP pyrophosphatase 1-like [Nicotiana tomentosiformis]
BGI_novel_G017033	2590	-2.01282	0.833658	Down	NA	GO:0016021//integral component of membrane	GO:0008271//secondary active sulfate transmembrane transporter activity	NA	K17471//sulfate transporter 3;K18059//sulfate transporter 4;K17470//sulfate transporter 1, high-affinity	XP_019576008.1//PREDICTED: sulfate transporter 4.1, chloroplastic [Rhinolophus sinicus]
BGI_novel_G012114	1160	-2.01335	0.849087	Down	NA	NA	NA	NA	NA
107825941	2137	-2.01465	0.804541	Down	LOC107825941	NA	GO:0016831//carboxy-lyase activity	GO:0006631//fatty acid metabolic process	K01578//malonyl-CoA decarboxylase [EC:4.1.1.9]	gi|698481036|ref|XP_009787534.1|//PREDICTED: malonyl-CoA decarboxylase, mitochondrial isoform X1 [Nicotiana sylvestris]
BGI_novel_G023907	1142	-2.01543	0.826031	Down	NA	NA	NA	NA	K09753//cinnamoyl-CoA reductase [EC:1.2.1.44]	XP_019577885.1//PREDICTED: cinnamoyl-CoA reductase 2 [Rhinolophus sinicus]
107763353	910	-2.01852	0.836355	Down	LOC107763353	NA	NA	NA	NA	gi|698580261|ref|XP_009777240.1|//PREDICTED: miraculin-like [Nicotiana sylvestris]
107814461	2629	-2.01866	0.833654	Down	LOC107814461	NA	NA	NA	K19476//vacuolar protein sorting-associated protein IST1	gi|697113706|ref|XP_009610737.1|//PREDICTED: cyclin-dependent kinase 12 isoform X2 [Nicotiana tomentosiformis];gi|697113704|ref|XP_009610736.1|//PREDICTED: uncharacterized protein LOC104104374 isoform X1 [Nicotiana tomentosiformis]
BGI_novel_G003239	3306	-2.0187	0.872193	Down	NA	NA	GO:0005525//GTP binding;GO:0003924//GTPase activity	GO:0072583//clathrin-dependent endocytosis	K01528//dynamin GTPase [EC:3.6.5.5]	XP_019576083.1//PREDICTED: dynamin-related protein 1C [Rhinolophus sinicus]
107820580	1449	-2.02053	0.835967	Down	LOC107820580	NA	NA	NA	NA	gi|698519998|ref|XP_009804863.1|//PREDICTED: uncharacterized protein LOC104250028 [Nicotiana sylvestris]
107773449	940	-2.02499	0.833879	Down	LOC107773449	GO:0034399//nuclear periphery	GO:0005506//iron ion binding	GO:0015669//gas transport;GO:0050896//response to stimulus	NA	gi|671775154|gb|AII99810.1|//non-symbiotic hemoglobin class 1 [Nicotiana tabacum]
107802382	3340	-2.02554	0.807082	Down	LOC107802382	NA	NA	NA	K13457//null	gi|698516555|ref|XP_009803158.1|//PREDICTED: putative late blight resistance protein homolog R1A-3 [Nicotiana sylvestris]
107777164	1329	-2.02582	0.806918	Down	LOC107777164	NA	NA	NA	K00430//peroxidase [EC:1.11.1.7]	gi|697105392|ref|XP_009606506.1|//PREDICTED: peroxidase 55 [Nicotiana tomentosiformis]
107763468	626	-2.0269	0.805789	Down	LOC107763468	NA	NA	NA	NA	gi|698534411|ref|XP_009763849.1|//PREDICTED: defensin-like protein 1 [Nicotiana sylvestris]
107777854	914	-2.02825	0.834337	Down	LOC107777854	NA	GO:0016491//oxidoreductase activity	GO:0008152//metabolic process	K13418//null;K13416//brassinosteroid insensitive 1-associated receptor kinase 1 [EC:2.7.10.1 2.7.11.1]	gi|146216710|gb|ABQ10557.1|//leucine-rich repeat protein [Nicotiana tabacum]
107823913	1035	-2.0287	0.80465	Down	LOC107823913	NA	GO:0016846//carbon-sulfur lyase activity	NA	K00799//glutathione S-transferase [EC:2.5.1.18]	gi|697136829|ref|XP_009622502.1|//PREDICTED: glutathione transferase GST 23-like [Nicotiana tomentosiformis]
107829111	625	-2.02878	0.805087	Down	LOC107829111	NA	NA	NA	NA	NA
107821816	3809	-2.03185	0.823704	Down	LOC107821816	NA	NA	NA	NA	NA
107820096	736	-2.03352	0.805888	Down	LOC107820096	NA	NA	NA	K13993//null	gi|697126072|ref|XP_009617069.1|//PREDICTED: 15.7 kDa heat shock protein, peroxisomal [Nicotiana tomentosiformis]
107789888	2210	-2.03902	0.836643	Down	LOC107789888	NA	NA	NA	K09517//DnaJ homolog subfamily B member 11	gi|697167973|ref|XP_009592855.1|//PREDICTED: dnaJ protein ERDJ3A [Nicotiana tomentosiformis]
107780125	893	-2.03932	0.804556	Down	LOC107780125	NA	GO:0005488//binding	GO:0010876//lipid localization;GO:0051234//establishment of localization	NA	gi|697178642|ref|XP_009598308.1|//PREDICTED: non-specific lipid-transfer protein-like protein At5g64080 isoform X2 [Nicotiana tomentosiformis];gi|697178640|ref|XP_009598307.1|//PREDICTED: non-specific lipid-transfer protein-like protein At5g64080 isoform X1 [Nicotiana tomentosiformis]
107798717	1174	-2.04217	0.806994	Down	LOC107798717	NA	NA	NA	K09422//transcription factor MYB, plant	gi|697141332|ref|XP_009624781.1|//PREDICTED: transcription factor MYB82-like isoform X1 [Nicotiana tomentosiformis]
BGI_novel_G003362	2096	-2.04439	0.806153	Down	NA	NA	NA	NA	K04733//interleukin-1 receptor-associated kinase 4 [EC:2.7.11.1];K13416//brassinosteroid insensitive 1-associated receptor kinase 1 [EC:2.7.10.1 2.7.11.1]	XP_019575868.1//PREDICTED: probable LRR receptor-like serine/threonine-protein kinase At1g56140, partial [Rhinolophus sinicus]
BGI_novel_G034832	269	-2.04909	0.804636	Down	NA	NA	NA	NA	NA	KXJ77597.1//hypothetical protein RP20_CCG007147 [Aedes albopictus]
107813213	1148	-2.05044	0.831703	Down	LOC107813213	NA	NA	NA	K09422//transcription factor MYB, plant	gi|697118115|ref|XP_009612981.1|//PREDICTED: transcription factor RAX2-like [Nicotiana tomentosiformis]
107827394	1825	-2.05063	0.836063	Down	LOC107827394	NA	GO:0016758//transferase activity, transferring hexosyl groups	NA	K08237//null	gi|698485844|ref|XP_009789683.1|//PREDICTED: anthocyanidin 3-O-glucosyltransferase 2-like [Nicotiana sylvestris]
107781020	2051	-2.05135	0.822707	Down	LOC107781020	NA	NA	NA	K04733//interleukin-1 receptor-associated kinase 4 [EC:2.7.11.1];K04730//interleukin-1 receptor-associated kinase 1 [EC:2.7.11.1]	gi|697108424|ref|XP_009608072.1|//PREDICTED: probable receptor-like serine/threonine-protein kinase At5g57670 isoform X2 [Nicotiana tomentosiformis];gi|697108422|ref|XP_009608071.1|//PREDICTED: probable receptor-like serine/threonine-protein kinase At5g57670 isoform X1 [Nicotiana tomentosiformis]
107778921	1364	-2.05247	0.806098	Down	LOC107778921	NA	NA	NA	K18485//myogenic factor 6;K13422//transcription factor MYC2	gi|697131027|ref|XP_009619568.1|//PREDICTED: transcription factor bHLH96-like isoform X1 [Nicotiana tomentosiformis]
107765010	1352	-2.05291	0.822363	Down	LOC107765010	NA	GO:0016641//oxidoreductase activity, acting on the CH-NH2 group of donors, oxygen as acceptor	GO:0008152//metabolic process	K05933//aminocyclopropanecarboxylate oxidase [EC:1.14.17.4]	gi|697147645|ref|XP_009627991.1|//PREDICTED: 1-aminocyclopropane-1-carboxylate oxidase 1 [Nicotiana tomentosiformis]
107795268	1355	-2.05373	0.83755	Down	LOC107795268	NA	NA	NA	NA	gi|567222698|ref|XP_006414978.1|//hypothetical protein EUTSA_v10026728mg [Eutrema salsugineum]
BGI_novel_G030442	1117	-2.05413	0.805142	Down	NA	GO:0016021//integral component of membrane	GO:0008289//lipid binding	NA	NA	XP_019577121.1//PREDICTED: protein ENHANCED DISEASE RESISTANCE 2, partial [Rhinolophus sinicus]
107790791	1450	-2.05418	0.822018	Down	LOC107790791	NA	NA	NA	K03695//ATP-dependent Clp protease ATP-binding subunit ClpB	gi|698520726|ref|XP_009757176.1|//PREDICTED: transmembrane protein 45A-like [Nicotiana sylvestris]
107830356	1850	-2.05585	0.805709	Down	LOC107830356	NA	NA	NA	NA	gi|697118584|ref|XP_009613223.1|//PREDICTED: putative DNA-binding protein ESCAROLA isoform X2 [Nicotiana tomentosiformis];gi|697118582|ref|XP_009613222.1|//PREDICTED: putative DNA-binding protein ESCAROLA isoform X1 [Nicotiana tomentosiformis]
107776450	1992	-2.05703	0.805161	Down	LOC107776450	NA	NA	NA	K09843//(+)-abscisic acid 8'-hydroxylase [EC:1.14.13.93]	gi|698428474|ref|XP_009789794.1|//PREDICTED: abscisic acid 8'-hydroxylase 4-like [Nicotiana sylvestris]
107817731	1255	-2.05991	0.826099	Down	LOC107817731	NA	NA	NA	NA	gi|698494063|ref|XP_009793251.1|//PREDICTED: uncharacterized protein LOC104240173 [Nicotiana sylvestris]
107815696	2809	-2.06125	0.817148	Down	LOC107815696	NA	GO:0008092//cytoskeletal protein binding	GO:0007010//cytoskeleton organization	K19984//exocyst complex component 5;K02184//formin 2	gi|698525923|ref|XP_009759791.1|//PREDICTED: formin-like protein 1 [Nicotiana sylvestris]
107800971	1054	-2.06301	0.819119	Down	LOC107800971	NA	NA	NA	K03676//glutaredoxin 3	gi|697107724|ref|XP_009607701.1|//PREDICTED: glutaredoxin-C9-like [Nicotiana tomentosiformis]
BGI_novel_G023041	2592	-2.06413	0.836585	Down	NA	GO:0005634//nucleus	GO:0035299//inositol pentakisphosphate 2-kinase activity;GO:0005524//ATP binding	GO:0052746//inositol phosphorylation;GO:0032958//inositol phosphate biosynthetic process	K10572//inositol-pentakisphosphate 2-kinase [EC:2.7.1.158]	XP_004353085.1//inositol 1,3,4,5,6pentakisphosphate 2-kinase [Acanthamoeba castellanii str. Neff]
107772584	948	-2.0651	0.805431	Down	LOC107772584	NA	NA	NA	K04125//null;K06892//feruloyl-CoA ortho-hydroxylase [EC:1.14.11.-]	gi|697125155|ref|XP_009616591.1|//PREDICTED: 1-aminocyclopropane-1-carboxylate oxidase 5-like [Nicotiana tomentosiformis]
107815382	913	-2.06677	0.802438	Down	LOC107815382	NA	NA	GO:0051234//establishment of localization	NA	gi|698523135|ref|XP_009758372.1|//PREDICTED: non-specific lipid-transfer protein-like protein At2g13820 [Nicotiana sylvestris]
BGI_novel_G017872	391	-2.06774	0.830187	Down	NA	NA	NA	NA	NA
107812631	802	-2.07403	0.862956	Down	LOC107812631	NA	NA	NA	K02883//large subunit ribosomal protein L18e;K11855//ubiquitin carboxyl-terminal hydrolase 36/42 [EC:3.4.19.12]	gi|697124952|ref|XP_009616484.1|//PREDICTED: 14 kDa proline-rich protein DC2.15-like [Nicotiana tomentosiformis]
107829142	1352	-2.07435	0.824663	Down	LOC107829142	NA	NA	NA	NA	gi|310813973|gb|ADP30798.1|//nicotine uptake permease 1 [Nicotiana tabacum]
107790386	1073	-2.07501	0.834146	Down	LOC107790386	NA	NA	NA	NA	gi|698513911|ref|XP_009801873.1|//PREDICTED: expansin-like B1 [Nicotiana sylvestris]
107792217	2872	-2.07566	0.805295	Down	LOC107792217	NA	NA	NA	K02883//large subunit ribosomal protein L18e	gi|58578282|emb|CAI48077.1|//extensin-like protein [Capsicum chinense]
BGI_novel_G032632	3756	-2.07635	0.802382	Down	NA	NA	NA	NA	NA
107822603	720	-2.07724	0.806014	Down	LOC107822603	NA	NA	NA	NA	gi|697118989|ref|XP_009613439.1|//PREDICTED: uncharacterized protein LOC104106573 [Nicotiana tomentosiformis]
107791179	780	-2.08517	0.851729	Down	LOC107791179	NA	NA	NA	NA	NA
BGI_novel_G003860	1718	-2.08566	0.83691	Down	NA	GO:0005730//nucleolus	NA	GO:0007049//cell cycle;GO:0006915//apoptotic process	K13120//protein FAM32A	XP_020636860.1//protein FAM32A [Pogona vitticeps]
107800610	1577	-2.0872	0.808621	Down	LOC107800610	NA	NA	NA	K09562//hsp70-interacting protein	gi|697172443|ref|XP_009595159.1|//PREDICTED: uncharacterized protein LOC104091507 [Nicotiana tomentosiformis]
107788416	1073	-2.08848	0.802398	Down	LOC107788416	NA	NA	NA	NA	gi|731419518|ref|XP_010661048.1|//PREDICTED: uncharacterized protein LOC100242238 [Vitis vinifera]
BGI_novel_G010535	1267	-2.09418	0.821696	Down	NA	GO:0016021//integral component of membrane	NA	NA	K01764//cytochrome c heme-lyase [EC:4.4.1.17]	XP_020781366.1//transmembrane protein 56-B-like [Boleophthalmus pectinirostris]
107832541	2738	-2.09516	0.806548	Down	LOC107832541	NA	NA	NA	K03549//KUP system potassium uptake protein	gi|698555949|ref|XP_009770636.1|//PREDICTED: potassium transporter 5-like [Nicotiana sylvestris]
BGI_novel_G031679	1903	-2.1017	0.821998	Down	NA	NA	GO:0004553//hydrolase activity, hydrolyzing O-glycosyl compounds	GO:0005975//carbohydrate metabolic process	NA	XP_004335946.1//cellulase (glycosyl hydrolase family 5) subfamily protein [Acanthamoeba castellanii str. Neff]
107825476	445	-2.10292	0.824911	Down	LOC107825476	NA	NA	NA	NA	gi|661881711|emb|CDP14664.1|//unnamed protein product [Coffea canephora]
107780076	2079	-2.10593	0.826851	Down	LOC107780076	GO:0043231//intracellular membrane-bounded organelle	NA	GO:0032502//developmental process;GO:0010033//response to organic substance;GO:0043412//macromolecule modification	K08770//ubiquitin C	gi|697128365|ref|XP_009618235.1|//PREDICTED: polyubiquitin-like isoform X1 [Nicotiana tomentosiformis]
107760231	1866	-2.1084	0.811187	Down	LOC107760231	GO:0009536//plastid	NA	NA	K00422//null	gi|697148399|ref|XP_009628381.1|//PREDICTED: polyphenol oxidase E, chloroplastic-like [Nicotiana tomentosiformis]
BGI_novel_G017571	2407	-2.10943	0.820786	Down	NA	NA	NA	NA	NA
107824631	836	-2.11216	0.814852	Down	LOC107824631	NA	NA	NA	K02883//large subunit ribosomal protein L18e;K11855//ubiquitin carboxyl-terminal hydrolase 36/42 [EC:3.4.19.12]	gi|698500810|ref|XP_009796139.1|//PREDICTED: 14 kDa proline-rich protein DC2.15-like [Nicotiana sylvestris]
107811358	1118	-2.11548	0.80549	Down	LOC107811358	NA	NA	NA	K10712//cysteamine dioxygenase [EC:1.13.11.19]	gi|697148058|ref|XP_009628200.1|//PREDICTED: probable 2-aminoethanethiol dioxygenase isoform X1 [Nicotiana tomentosiformis];gi|697148060|ref|XP_009628201.1|//PREDICTED: probable 2-aminoethanethiol dioxygenase isoform X2 [Nicotiana tomentosiformis]
107791110	2456	-2.12009	0.804919	Down	LOC107791110	NA	GO:0016641//oxidoreductase activity, acting on the CH-NH2 group of donors, oxygen as acceptor;GO:0046914//transition metal ion binding;GO:0048037//cofactor binding	GO:0006807//nitrogen compound metabolic process	K00276//primary-amine oxidase [EC:1.4.3.21]	gi|698521791|ref|XP_009757703.1|//PREDICTED: primary amine oxidase-like [Nicotiana sylvestris]
107825243	1327	-2.12199	0.816618	Down	LOC107825243	NA	NA	NA	NA	gi|697127031|ref|XP_009617544.1|//PREDICTED: uncharacterized protein LOC104109876 [Nicotiana tomentosiformis]
BGI_novel_G033333	2614	-2.1236	0.804077	Down	NA	NA	NA	NA	K12842//U2-associated protein SR140	XP_014707540.1//PREDICTED: U2 snRNP-associated SURP motif-containing protein isoform X2 [Equus asinus]
107761320	1388	-2.12363	0.801571	Down	LOC107761320	NA	NA	NA	K00480//null;K09838//null	gi|697128390|ref|XP_009618248.1|//PREDICTED: zeaxanthin epoxidase, chloroplastic-like [Nicotiana tomentosiformis]
BGI_novel_G027281	690	-2.12477	0.837548	Down	NA	NA	NA	NA	NA
BGI_novel_G033070	1775	-2.12686	0.839133	Down	NA	NA	NA	NA	K17408//small subunit ribosomal protein S29	EKF30440.1//hypothetical protein MOQ_005746 [Trypanosoma cruzi marinkellei]
107791000	2010	-2.12858	0.827082	Down	LOC107791000	NA	NA	NA	K15407//queuine tRNA-ribosyltransferase subunit QTRTD1 [EC:2.4.2.29];K10661//E3 ubiquitin-protein ligase MARCH6 [EC:2.3.2.27]	gi|698553288|ref|XP_009769900.1|//PREDICTED: uncharacterized protein LOC104220688 isoform X1 [Nicotiana sylvestris]
107769627	1933	-2.12941	0.816071	Down	LOC107769627	GO:0031224//intrinsic component of membrane	NA	GO:0015833//peptide transport	K14638//solute carrier family 15 (peptide/histidine transporter), member 3/4	gi|698583902|ref|XP_009778211.1|//PREDICTED: protein NRT1/ PTR FAMILY 6.2-like [Nicotiana sylvestris]
107768458	1988	-2.12973	0.821148	Down	LOC107768458	GO:0044464//cell part	GO:0050662//coenzyme binding;GO:0016899//oxidoreductase activity, acting on the CH-OH group of donors, oxygen as acceptor	GO:0008152//metabolic process	K00225//null	gi|697173535|ref|XP_009595692.1|//PREDICTED: L-gulonolactone oxidase-like [Nicotiana tomentosiformis]
107789422	678	-2.13394	0.834225	Down	LOC107789422	NA	NA	NA	NA	gi|697141755|ref|XP_009624992.1|//PREDICTED: uncharacterized protein LOC104115952 [Nicotiana tomentosiformis]
BGI_novel_G022108	2517	-2.13465	0.818626	Down	NA	GO:0005634//nucleus	GO:0003677//DNA binding	GO:0006355//regulation of transcription, DNA-templated	K16670//homeobox protein Meis2	XP_019576056.1//PREDICTED: BEL1-like homeodomain protein 1 [Rhinolophus sinicus]
107825557	1349	-2.13563	0.825527	Down	LOC107825557	NA	GO:0003824//catalytic activity	NA	K00799//glutathione S-transferase [EC:2.5.1.18]	gi|698516175|ref|XP_009802972.1|//PREDICTED: probable glutathione S-transferase [Nicotiana sylvestris]
107803829	1137	-2.13692	0.808647	Down	LOC107803829	NA	NA	NA	K13426//null;K13425//null	gi|698443252|ref|XP_009764282.1|//PREDICTED: probable WRKY transcription factor 29 [Nicotiana sylvestris]
107761735	753	-2.13793	0.805167	Down	LOC107761735	NA	NA	NA	NA	gi|698571031|ref|XP_009774767.1|//PREDICTED: uncharacterized protein LOC104224766 [Nicotiana sylvestris]
107778878	1843	-2.14043	0.820505	Down	LOC107778878	NA	NA	NA	K12937//null	gi|698571928|ref|XP_009775011.1|//PREDICTED: crocetin glucoside glucosyltransferase-like [Nicotiana sylvestris]
107809189	1430	-2.14093	0.804748	Down	LOC107809189	NA	NA	NA	NA	gi|698506105|ref|XP_009798459.1|//PREDICTED: S-type anion channel SLAH1-like [Nicotiana sylvestris]
107814098	1602	-2.14177	0.821667	Down	LOC107814098	NA	NA	NA	NA	gi|698453969|ref|XP_009780067.1|//PREDICTED: uncharacterized protein LOC104229182 [Nicotiana sylvestris]
107779834	2501	-2.14209	0.837156	Down	LOC107779834	NA	GO:0005515//protein binding;GO:0032559//adenyl ribonucleotide binding;GO:0016628//oxidoreductase activity, acting on the CH-CH group of donors, NAD or NADP as acceptor	GO:0044267//cellular protein metabolic process;GO:0050896//response to stimulus	K03283//heat shock 70kDa protein 1/2/6/8	gi|697160173|ref|XP_009588865.1|//PREDICTED: stromal 70 kDa heat shock-related protein, chloroplastic-like [Nicotiana tomentosiformis]
107762605	564	-2.14218	0.802391	Down	LOC107762605	NA	GO:0016706//oxidoreductase activity, acting on paired donors, with incorporation or reduction of molecular oxygen, 2-oxoglutarate as one donor, and incorporation of one atom each of oxygen into both donors	GO:0051553//flavone biosynthetic process	K04124//null;K05278//flavonol synthase [EC:1.14.11.23];K06892//feruloyl-CoA ortho-hydroxylase [EC:1.14.11.-]	gi|583844049|gb|AHI58947.1|//flavonol synthase [Nicotiana tabacum]
BGI_novel_G021597	2160	-2.14319	0.823558	Down	NA	NA	NA	NA	K21769//myb-related protein B	OXA46905.1//putative AC transposase [Folsomia candida]
BGI_novel_G014137	1482	-2.14351	0.819904	Down	NA	NA	NA	NA	K03283//heat shock 70kDa protein 1/2/6/8	XP_019578452.1//PREDICTED: probable mediator of RNA polymerase II transcription subunit 37c, partial [Rhinolophus sinicus]
107790081	1175	-2.14543	0.823282	Down	LOC107790081	NA	GO:0016641//oxidoreductase activity, acting on the CH-NH2 group of donors, oxygen as acceptor	GO:0008152//metabolic process	K05933//aminocyclopropanecarboxylate oxidase [EC:1.14.17.4]	gi|698476372|ref|XP_009785509.1|//PREDICTED: 1-aminocyclopropane-1-carboxylate oxidase 1 [Nicotiana sylvestris]
107792337	1297	-2.14738	0.802993	Down	LOC107792337	NA	GO:0003677//DNA binding;GO:0001071//null	GO:0010467//gene expression	K18834//WRKY transcription factor 1	gi|697112940|ref|XP_009610348.1|//PREDICTED: probable WRKY transcription factor 40 [Nicotiana tomentosiformis]
107830123	977	-2.14756	0.80462	Down	LOC107830123	NA	NA	NA	K09338//homeobox-leucine zipper protein	gi|697192496|ref|XP_009605338.1|//PREDICTED: homeobox-leucine zipper protein ATHB-40-like [Nicotiana tomentosiformis]
BGI_novel_G015946	2096	-2.14886	0.806194	Down	NA	GO:0016020//membrane	GO:0016298//lipase activity	GO:0006629//lipid metabolic process	K01054//acylglycerol lipase [EC:3.1.1.23];K18368//caffeoylshikimate esterase [EC:3.1.1.-]	XP_019578140.1//PREDICTED: caffeoylshikimate esterase-like [Rhinolophus sinicus]
107807967	1288	-2.14899	0.805602	Down	LOC107807967	NA	GO:0016209//antioxidant activity;GO:0005506//iron ion binding;GO:0003824//catalytic activity	GO:0008152//metabolic process;GO:0006950//response to stress	K00430//peroxidase [EC:1.11.1.7]	gi|698474388|ref|XP_009784679.1|//PREDICTED: peroxidase 15-like [Nicotiana sylvestris]
107776594	1019	-2.1501	0.80607	Down	LOC107776594	NA	NA	NA	K01870//isoleucyl-tRNA synthetase [EC:6.1.1.5];K19027//zinc finger FYVE domain-containing protein 26	gi|698461022|ref|XP_009781679.1|//PREDICTED: dirigent protein 23-like [Nicotiana sylvestris]
107829025	585	-2.15149	0.803158	Down	LOC107829025	NA	NA	NA	NA	gi|697190670|ref|XP_009604396.1|//PREDICTED: uncharacterized protein LOC104099184 isoform X1 [Nicotiana tomentosiformis]
107769031	1449	-2.15245	0.825044	Down	LOC107769031	NA	NA	NA	K12581//CCR4-NOT transcription complex subunit 7/8;K13126//polyadenylate-binding protein;K05941//glutathione gamma-glutamylcysteinyltransferase [EC:2.3.2.15];K01054//acylglycerol lipase [EC:3.1.1.23]	gi|698549007|ref|XP_009768516.1|//PREDICTED: NAC domain-containing protein 100-like [Nicotiana sylvestris]
107816848	1020	-2.15256	0.80363	Down	LOC107816848	NA	NA	NA	NA	gi|697168541|ref|XP_009593155.1|//PREDICTED: uncharacterized protein LOC104089857 [Nicotiana tomentosiformis]
107807126	3009	-2.15295	0.804673	Down	LOC107807126	NA	GO:0016641//oxidoreductase activity, acting on the CH-NH2 group of donors, oxygen as acceptor;GO:0046914//transition metal ion binding;GO:0048037//cofactor binding	GO:0006807//nitrogen compound metabolic process	K00276//primary-amine oxidase [EC:1.4.3.21]	gi|698584640|ref|XP_009778427.1|//PREDICTED: copper amine oxidase 1-like [Nicotiana sylvestris]
BGI_novel_G009123	3122	-2.15458	0.801639	Down	NA	GO:0016021//integral component of membrane	NA	GO:0009607//response to biotic stimulus	NA	XP_001628362.1//predicted protein [Nematostella vectensis]
107805227	798	-2.15458	0.802657	Down	LOC107805227	NA	NA	NA	K00430//peroxidase [EC:1.11.1.7];K14709//solute carrier family 39 (zinc transporter), member 1/2/3	gi|697182033|ref|XP_009600016.1|//PREDICTED: periaxin-like [Nicotiana tomentosiformis]
BGI_novel_G032482	10309	-2.15666	0.805588	Down	NA	GO:0005634//nucleus;GO:0016514//SWI/SNF complex	GO:0042393//histone binding;GO:0005524//ATP binding;GO:0016887//ATPase activity	GO:0006355//regulation of transcription, DNA-templated;GO:0043044//ATP-dependent chromatin remodeling	K11647//SWI/SNF-related matrix-associated actin-dependent regulator of chromatin subfamily A member 2/4 [EC:3.6.4.-]	XP_001022631.2//HSA protein [Tetrahymena thermophila SB210]
107768379	760	-2.15755	0.831324	Down	LOC107768379	NA	NA	GO:0006950//response to stress	K13449//null	gi|697103790|ref|XP_009605695.1|//PREDICTED: basic form of pathogenesis-related protein 1 [Nicotiana tomentosiformis]
107821404	1347	-2.15966	0.806476	Down	LOC107821404	NA	NA	NA	NA	gi|697097403|ref|XP_009621343.1|//PREDICTED: uncharacterized protein LOC104112987 [Nicotiana tomentosiformis]
BGI_novel_G027776	2736	-2.16018	0.872522	Down	NA	NA	NA	NA	K03549//KUP system potassium uptake protein	XP_019575947.1//PREDICTED: potassium transporter 10 [Rhinolophus sinicus]
107773140	707	-2.16118	0.822344	Down	LOC107773140	NA	NA	NA	NA	gi|697150087|ref|XP_009629255.1|//PREDICTED: tetrahydrocannabinolic acid synthase-like [Nicotiana tomentosiformis]
107805064	1845	-2.16408	0.821906	Down	LOC107805064	NA	NA	NA	K12581//CCR4-NOT transcription complex subunit 7/8;K02437//glycine cleavage system H protein;K13126//polyadenylate-binding protein;K05941//glutathione gamma-glutamylcysteinyltransferase [EC:2.3.2.15];K01054//acylglycerol lipase [EC:3.1.1.23]	gi|698553602|ref|XP_009769986.1|//PREDICTED: NAC transcription factor 25 [Nicotiana sylvestris]
107817663	1385	-2.16527	0.826215	Down	LOC107817663	NA	NA	NA	K03097//casein kinase II subunit alpha [EC:2.7.11.1]	gi|698586054|ref|XP_009778816.1|//PREDICTED: uncharacterized protein LOC104228110 [Nicotiana sylvestris]
107761493	635	-2.16584	0.834341	Down	LOC107761493	NA	NA	NA	NA	gi|698577420|ref|XP_009776471.1|//PREDICTED: proteinase inhibitor I-B-like [Nicotiana sylvestris]
BGI_novel_G036230	1838	-2.17897	0.802376	Down	NA	GO:0005829//cytosol;GO:0005739//mitochondrion;GO:0005737//cytoplasm	GO:0003723//RNA binding;GO:0005524//ATP binding;GO:0004831//tyrosine-tRNA ligase activity	GO:0043039//tRNA aminoacylation;GO:0006437//tyrosyl-tRNA aminoacylation	K01866//tyrosyl-tRNA synthetase [EC:6.1.1.1]	XP_004334902.1//tyrosine-tRNA ligase [Acanthamoeba castellanii str. Neff]
BGI_novel_G008573	3760	-2.18133	0.819155	Down	NA	NA	NA	NA	K19330//run domain Beclin-1 interacting and cysteine-rich containing protein	XP_020302244.1//Def8 protein [Loa loa]
107826822	661	-2.18156	0.826376	Down	LOC107826822	NA	NA	NA	NA	gi|697182970|ref|XP_009600499.1|//PREDICTED: cornifin alpha-like, partial [Nicotiana tomentosiformis]
107766413	1444	-2.18442	0.826066	Down	LOC107766413	NA	NA	NA	NA	NA
107815887	2062	-2.1847	0.81233	Down	LOC107815887	NA	GO:0016787//hydrolase activity	NA	NA	gi|697127264|ref|XP_009617672.1|//PREDICTED: probable zinc metallopeptidase EGY3, chloroplastic [Nicotiana tomentosiformis]
107762178	369	-2.18845	0.806976	Down	LOC107762178	NA	NA	NA	NA	gi|698564865|ref|XP_009773095.1|//PREDICTED: uncharacterized protein LOC104223365 [Nicotiana sylvestris]
BGI_novel_G037684	657	-2.18854	0.835745	Down	NA	NA	NA	NA	NA
107762320	1554	-2.1917	0.80506	Down	LOC107762320	GO:0009536//plastid	GO:0046872//metal ion binding;GO:0016717//oxidoreductase activity, acting on paired donors, with oxidation of a pair of donors resulting in the reduction of molecular oxygen to two molecules of water	GO:0006631//fatty acid metabolic process	K03921//acyl-[acyl-carrier-protein] desaturase [EC:1.14.19.2 1.14.19.11 1.14.19.26]	gi|698544383|ref|XP_009767045.1|//PREDICTED: acyl-[acyl-carrier-protein] desaturase, chloroplastic-like [Nicotiana sylvestris]
107811445	736	-2.19431	0.825544	Down	LOC107811445	NA	NA	NA	K10712//cysteamine dioxygenase [EC:1.13.11.19]	gi|698574623|ref|XP_009775709.1|//PREDICTED: probable 2-aminoethanethiol dioxygenase isoform X3 [Nicotiana sylvestris];gi|698574619|ref|XP_009775708.1|//PREDICTED: probable 2-aminoethanethiol dioxygenase isoform X2 [Nicotiana sylvestris]
107791817	480	-2.19711	0.816882	Down	LOC107791817	NA	NA	NA	NA	NA
107799323	1087	-2.19771	0.815789	Down	LOC107799323	NA	NA	NA	K09422//transcription factor MYB, plant	gi|698495306|ref|XP_009793776.1|//PREDICTED: myb-related protein Myb4-like [Nicotiana sylvestris]
107804984	1762	-2.19857	0.831682	Down	LOC107804984	NA	GO:0016831//carboxy-lyase activity;GO:0005515//protein binding;GO:0048037//cofactor binding	GO:0009064//glutamine family amino acid metabolic process	K01580//glutamate decarboxylase [EC:4.1.1.15]	gi|697124662|ref|XP_009616338.1|//PREDICTED: glutamate decarboxylase-like [Nicotiana tomentosiformis]
107815533	1784	-2.20409	0.810827	Down	LOC107815533	NA	NA	NA	NA	gi|697189404|ref|XP_009603759.1|//PREDICTED: UPF0481 protein At3g47200-like [Nicotiana tomentosiformis]
BGI_novel_G015936	2529	-2.20663	0.833533	Down	NA	NA	NA	NA	K12740//NK-tumor recognition protein;K13172//serine/arginine repetitive matrix protein 2	XP_022103889.1//arginine/serine-rich coiled-coil protein 2-like isoform X2 [Acanthaster planci]
107787472	1543	-2.21028	0.805681	Down	LOC107787472	NA	GO:0016491//oxidoreductase activity	NA	K05282//null;K04125//null;K01951//GMP synthase (glutamine-hydrolysing) [EC:6.3.5.2]	gi|698508826|ref|XP_009799663.1|//PREDICTED: probable 2-oxoglutarate-dependent dioxygenase AOP1 [Nicotiana sylvestris]
BGI_novel_G026107	996	-2.21083	0.834627	Down	NA	NA	NA	NA	NA	XP_019578504.1//PREDICTED: expansin-A4 [Rhinolophus sinicus]
107822159	613	-2.21187	0.805327	Down	LOC107822159	NA	NA	NA	NA	gi|698564821|ref|XP_009773085.1|//PREDICTED: RNA-binding protein 12-like [Nicotiana sylvestris]
107778438	881	-2.21299	0.811731	Down	LOC107778438	NA	NA	NA	K14841//ribosome biogenesis protein NSA1	gi|697191255|ref|XP_009604696.1|//PREDICTED: zinc finger protein ZAT12-like [Nicotiana tomentosiformis]
BGI_novel_G005835	1466	-2.21412	0.849165	Down	NA	NA	NA	NA	NA	XP_019577639.1//PREDICTED: WAT1-related protein At2g39510 [Rhinolophus sinicus]
107821794	726	-2.21501	0.833221	Down	LOC107821794	NA	NA	NA	NA	gi|698479397|ref|XP_009786787.1|//PREDICTED: uncharacterized protein LOC104234850 [Nicotiana sylvestris]
107768384	745	-2.21518	0.81593	Down	LOC107768384	NA	NA	NA	K13449//null	gi|697103788|ref|XP_009605694.1|//PREDICTED: pathogenesis-related leaf protein 4-like [Nicotiana tomentosiformis]
BGI_novel_G003701	480	-2.21666	0.806071	Down	NA	NA	NA	NA	NA
BGI_novel_G032294	4972	-2.21791	0.834393	Down	NA	NA	NA	NA	K05666//ATP-binding cassette, subfamily C (CFTR/MRP), member 2	XP_019576091.1//PREDICTED: ABC transporter C family member 8, partial [Rhinolophus sinicus]
BGI_novel_G019172	638	-2.21842	0.807062	Down	NA	GO:0016021//integral component of membrane	GO:0016705//oxidoreductase activity, acting on paired donors, with incorporation or reduction of molecular oxygen;GO:0020037//heme binding;GO:0005506//iron ion binding;GO:0004497//monooxygenase activity	NA	K12664//cytochrome P450 family 26 subfamily B;K09843//(+)-abscisic acid 8'-hydroxylase [EC:1.14.13.93];K09588//cytochrome P450 family 90 subfamily A polypeptide 1 [EC:1.14.-.-];K12665//cytochrome P450 family 26 subfamily C;K07437//cytochrome P450 family 26 subfamily A	XP_019577105.1//PREDICTED: abscisic acid 8'-hydroxylase 4-like, partial [Rhinolophus sinicus]
107815037	1839	-2.21883	0.803055	Down	LOC107815037	NA	NA	NA	NA	gi|698464940|ref|XP_009782555.1|//PREDICTED: uncharacterized protein LOC104231286 [Nicotiana sylvestris]
107778493	1404	-2.2202	0.807115	Down	LOC107778493	NA	GO:0016787//hydrolase activity	GO:0044238//primary metabolic process	K01188//beta-glucosidase [EC:3.2.1.21];K00679//null;K01206//alpha-L-fucosidase [EC:3.2.1.51];K10960//null	gi|697142760|ref|XP_009625485.1|//PREDICTED: GDSL esterase/lipase At2g23540 [Nicotiana tomentosiformis]
107813303	831	-2.22239	0.807112	Down	LOC107813303	NA	NA	NA	K09260//MADS-box transcription enhancer factor 2A	gi|698491498|ref|XP_009792164.1|//PREDICTED: MADS-box protein SOC1-like isoform X1 [Nicotiana sylvestris]
107769414	678	-2.22651	0.806165	Down	LOC107769414	NA	NA	NA	NA	gi|698517461|ref|XP_009803616.1|//PREDICTED: uncharacterized protein LOC104248958 [Nicotiana sylvestris]
107810416	1748	-2.2277	0.835574	Down	LOC107810416	NA	GO:0046914//transition metal ion binding;GO:0003824//catalytic activity	GO:0008152//metabolic process	K05282//null	gi|697168607|ref|XP_009593192.1|//PREDICTED: gibberellin 20 oxidase 1-like [Nicotiana tomentosiformis]
BGI_novel_G014133	421	-2.22781	0.804718	Down	NA	NA	NA	NA	NA
BGI_novel_G032248	1368	-2.22833	0.822278	Down	NA	NA	NA	NA	NA
107783402	663	-2.22939	0.825019	Down	LOC107783402	NA	NA	GO:0010876//lipid localization	K18857//alcohol dehydrogenase class-P [EC:1.1.1.1]	gi|697160752|ref|XP_009589151.1|//PREDICTED: non-specific lipid-transfer protein 2 {ECO:0000303|PubMed:23913675}-like [Nicotiana tomentosiformis]
107802234	1047	-2.23068	0.80497	Down	LOC107802234	NA	NA	NA	NA	gi|697186144|ref|XP_009602110.1|//PREDICTED: non-specific lipid-transfer protein-like protein At2g13820 isoform X1 [Nicotiana tomentosiformis]
107798056	1175	-2.23501	0.808162	Down	LOC107798056	NA	NA	NA	K01783//ribulose-phosphate 3-epimerase [EC:5.1.3.1]	gi|697173132|ref|XP_009595494.1|//PREDICTED: protein OPI10 homolog [Nicotiana tomentosiformis]
107810720	878	-2.2402	0.806888	Down	LOC107810720	NA	NA	NA	K03676//glutaredoxin 3	gi|698420970|ref|XP_009767693.1|//PREDICTED: glutaredoxin-C9-like [Nicotiana sylvestris]
BGI_novel_G010598	1279	-2.24761	0.866126	Down	NA	NA	NA	NA	K08912//light-harvesting complex II chlorophyll a/b binding protein 1	XP_010374558.1//PREDICTED: chlorophyll a-b binding protein of LHCII type 1, partial [Rhinopithecus roxellana]
BGI_novel_G029239	489	-2.24793	0.805404	Down	NA	NA	NA	NA	NA
107827809	2233	-2.24998	0.82357	Down	LOC107827809	NA	GO:0016740//transferase activity	NA	K01016//estrone sulfotransferase [EC:2.8.2.4];K01025//sulfotransferase [EC:2.8.2.-]	gi|697122891|ref|XP_009615435.1|//PREDICTED: flavonol 3-sulfotransferase-like [Nicotiana tomentosiformis]
107781673	1351	-2.25154	0.821815	Down	LOC107781673	NA	NA	NA	K12581//CCR4-NOT transcription complex subunit 7/8;K13126//polyadenylate-binding protein;K05941//glutathione gamma-glutamylcysteinyltransferase [EC:2.3.2.15];K01054//acylglycerol lipase [EC:3.1.1.23]	gi|698517879|ref|XP_009803819.1|//PREDICTED: NAC domain-containing protein 100-like isoform X1 [Nicotiana sylvestris];gi|698517881|ref|XP_009803821.1|//PREDICTED: NAC domain-containing protein 100-like isoform X2 [Nicotiana sylvestris]
107830394	1267	-2.25405	0.836938	Down	LOC107830394	NA	NA	NA	NA	gi|698517045|ref|XP_009803407.1|//PREDICTED: uncharacterized protein LOC104248781 [Nicotiana sylvestris]
107832790	2112	-2.25459	0.827126	Down	LOC107832790	NA	NA	GO:0044267//cellular protein metabolic process	K09571//FK506-binding protein 4/5 [EC:5.2.1.8]	gi|698516512|ref|XP_009803135.1|//PREDICTED: peptidyl-prolyl cis-trans isomerase FKBP62-like [Nicotiana sylvestris]
107798569	1175	-2.25481	0.803192	Down	LOC107798569	NA	NA	NA	K09264//MADS-box transcription factor, plant;K09260//MADS-box transcription enhancer factor 2A;K04454//MADS-box transcription enhancer factor 2C	gi|697117023|ref|XP_009612442.1|//PREDICTED: MADS-box transcription factor 23-like isoform X2 [Nicotiana tomentosiformis];gi|697117019|ref|XP_009612439.1|//PREDICTED: MADS-box transcription factor 23-like isoform X1 [Nicotiana tomentosiformis]
BGI_novel_G002864	561	-2.25569	0.833087	Down	NA	NA	GO:0003824//catalytic activity	GO:0008152//metabolic process	K01557//acylpyruvate hydrolase [EC:3.7.1.5]	XP_019578930.1//PREDICTED: acylpyruvase FAHD1, mitochondrial-like [Rhinolophus sinicus]
107804010	1669	-2.2578	0.83542	Down	LOC107804010	NA	GO:0005506//iron ion binding;GO:0016491//oxidoreductase activity	NA	K07437//cytochrome P450 family 26 subfamily A	gi|697096659|ref|XP_009617496.1|//PREDICTED: beta-amyrin 28-oxidase-like isoform X1 [Nicotiana tomentosiformis]
BGI_novel_G032084	773	-2.26012	0.80455	Down	NA	NA	NA	NA	NA
107791775	1826	-2.26063	0.824458	Down	LOC107791775	NA	GO:0003824//catalytic activity;GO:0050662//coenzyme binding	GO:0008152//metabolic process	NA	gi|698510324|ref|XP_009800335.1|//PREDICTED: reticuline oxidase-like [Nicotiana sylvestris]
107811948	345	-2.26137	0.825999	Down	LOC107811948	NA	NA	NA	NA	gi|698579830|ref|XP_009777124.1|//PREDICTED: periaxin-like [Nicotiana sylvestris]
107813262	877	-2.26236	0.836076	Down	LOC107813262	NA	NA	NA	NA	gi|698536800|ref|XP_009764628.1|//PREDICTED: transcription factor ILR3-like [Nicotiana sylvestris]
107815341	1642	-2.26255	0.82642	Down	LOC107815341	NA	GO:0004672//protein kinase activity	NA	K04733//interleukin-1 receptor-associated kinase 4 [EC:2.7.11.1]	gi|698580134|ref|XP_009777205.1|//PREDICTED: serine/threonine-protein kinase At5g01020-like [Nicotiana sylvestris]
107810037	1702	-2.26614	0.807021	Down	LOC107810037	NA	NA	NA	K13424//WRKY transcription factor 33	gi|698573524|ref|XP_009775430.1|//PREDICTED: probable WRKY transcription factor 72 [Nicotiana sylvestris]
107810153	923	-2.26684	0.833607	Down	LOC107810153	NA	NA	NA	K19476//vacuolar protein sorting-associated protein IST1;K11426//SET and MYND domain-containing protein	gi|697117222|ref|XP_009612541.1|//PREDICTED: germin-like protein subfamily 1 member 17 [Nicotiana tomentosiformis]
107767988	1369	-2.26903	0.807007	Down	LOC107767988	NA	NA	NA	NA	gi|698526464|ref|XP_009760064.1|//PREDICTED: NAC domain-containing protein 77-like [Nicotiana sylvestris]
107821651	1244	-2.26916	0.835879	Down	LOC107821651	NA	GO:0003824//catalytic activity	GO:0008152//metabolic process	K04124//null	gi|985482239|ref|NP_001306263.1|//gibberellin 3-beta-dioxygenase 1-like [Nicotiana sylvestris]
107794342	591	-2.27085	0.804894	Down	LOC107794342	NA	NA	NA	K01193//beta-fructofuranosidase [EC:3.2.1.26]	gi|698549446|ref|XP_009768656.1|//PREDICTED: beta-fructofuranosidase, insoluble isoenzyme CWINV3-like [Nicotiana sylvestris]
107800682	1961	-2.27403	0.82085	Down	LOC107800682	GO:0030312//external encapsulating structure	GO:0030234//enzyme regulator activity	GO:0045229//external encapsulating structure organization;GO:0071555//cell wall organization	K01051//pectinesterase [EC:3.1.1.11]	gi|698546798|ref|XP_009767827.1|//PREDICTED: pectinesterase-like [Nicotiana sylvestris]
107828106	779	-2.27652	0.802786	Down	LOC107828106	NA	NA	NA	K01870//isoleucyl-tRNA synthetase [EC:6.1.1.5];K19027//zinc finger FYVE domain-containing protein 26	gi|697185915|ref|XP_009601995.1|//PREDICTED: dirigent protein 21-like [Nicotiana tomentosiformis]
107806338	1498	-2.27663	0.837542	Down	LOC107806338	NA	GO:0005515//protein binding	NA	K09503//DnaJ homolog subfamily A member 2	gi|698484394|ref|XP_009789005.1|//PREDICTED: dnaJ protein homolog [Nicotiana sylvestris]
BGI_novel_G000272	1804	-2.27734	0.825744	Down	NA	NA	NA	NA	K03549//KUP system potassium uptake protein	XP_019575889.1//PREDICTED: potassium transporter 5 [Rhinolophus sinicus]
BGI_novel_G025466	708	-2.2783	0.843716	Down	NA	NA	NA	NA	NA
BGI_novel_G000242	628	-2.27863	0.821502	Down	NA	NA	NA	NA	NA
107812770	1041	-2.28096	0.822925	Down	LOC107812770	NA	GO:0005515//protein binding	NA	K03686//molecular chaperone DnaJ;K09512//DnaJ homolog subfamily B member 6;K09514//DnaJ homolog subfamily B member 8	gi|698502644|ref|XP_009796960.1|//PREDICTED: dnaJ homolog subfamily B member 6-B-like [Nicotiana sylvestris]
BGI_novel_G023189	1621	-2.28249	0.812903	Down	NA	GO:0005737//cytoplasm	GO:0004364//glutathione transferase activity	GO:0008152//metabolic process	K00799//glutathione S-transferase [EC:2.5.1.18];K00310//pyrimidodiazepine synthase [EC:1.5.4.1]	XP_004343655.1//glutathione transferase family protein [Acanthamoeba castellanii str. Neff]
107802218	940	-2.2837	0.809483	Down	LOC107802218	NA	GO:0016740//transferase activity	NA	K00799//glutathione S-transferase [EC:2.5.1.18]	gi|697175634|ref|XP_009596758.1|//PREDICTED: probable glutathione S-transferase [Nicotiana tomentosiformis]
107779600	1579	-2.29252	0.825148	Down	LOC107779600	NA	GO:0005488//binding	NA	K12897//transformer-2 protein	gi|697140165|ref|XP_009624179.1|//PREDICTED: serine/arginine-rich splicing factor SR45a-like [Nicotiana tomentosiformis]
107824283	956	-2.29278	0.805087	Down	LOC107824283	NA	NA	NA	NA	gi|697187910|ref|XP_009602991.1|//PREDICTED: uncharacterized protein LOC104098041 [Nicotiana tomentosiformis]
BGI_novel_G036935	1319	-2.29373	0.833513	Down	NA	NA	NA	NA	NA
107814823	1545	-2.29436	0.837321	Down	LOC107814823	NA	NA	NA	K16815//calcium-independent phospholipase A2-gamma	gi|697096724|ref|XP_009617797.1|//PREDICTED: patatin-like protein 2 isoform X1 [Nicotiana tomentosiformis]
107828957	865	-2.29477	0.823816	Down	LOC107828957	NA	NA	NA	NA	gi|698575632|ref|XP_009775990.1|//PREDICTED: uncharacterized protein LOC104225822 [Nicotiana sylvestris]
BGI_novel_G012599	3949	-2.29605	0.806989	Down	NA	NA	NA	NA	K17043//ATP-dependent RNA helicase DDX43 [EC:3.6.4.13]	XP_018006102.1//PREDICTED: ATP-dependent DNA helicase RecG-like [Hyalella azteca]
107803147	720	-2.29646	0.833082	Down	LOC107803147	NA	NA	NA	NA	gi|697118732|ref|XP_009613304.1|//PREDICTED: non-specific lipid-transfer protein-like [Nicotiana tomentosiformis]
107777808	1243	-2.29918	0.830937	Down	LOC107777808	NA	NA	NA	K09419//heat shock transcription factor, other eukaryote	gi|697137318|ref|XP_009622755.1|//PREDICTED: heat stress transcription factor B-3-like [Nicotiana tomentosiformis]
107775710	1484	-2.29927	0.802582	Down	LOC107775710	NA	NA	NA	K16818//null	gi|698481824|ref|XP_009787871.1|//PREDICTED: phospholipase A1-IIgamma-like [Nicotiana sylvestris]
107811198	1129	-2.30223	0.826958	Down	LOC107811198	NA	NA	NA	NA	gi|697111527|ref|XP_009609641.1|//PREDICTED: uncharacterized protein LOC104103442 isoform X1 [Nicotiana tomentosiformis]
107796757	1108	-2.30256	0.805575	Down	LOC107796757	NA	NA	NA	K13422//transcription factor MYC2;K18486//heart-and neural crest derivatives-expressed protein 2	gi|697143483|ref|XP_009625856.1|//PREDICTED: transcription factor ORG2-like [Nicotiana tomentosiformis]
107766934	1445	-2.30785	0.928154	Down	LOC107766934	NA	NA	NA	K15356//null	gi|698527027|ref|XP_009760359.1|//PREDICTED: GDP-mannose transporter GONST1 isoform X2 [Nicotiana sylvestris];gi|698527025|ref|XP_009760358.1|//PREDICTED: GDP-mannose transporter GONST1 isoform X1 [Nicotiana sylvestris]
107783130	1833	-2.30812	0.804872	Down	LOC107783130	NA	NA	NA	K16219//protein N-terminal methyltransferase [EC:2.1.1.244];K20393//PRA1 family protein 3	gi|723659523|ref|XP_004229343.2|//PREDICTED: uncharacterized protein LOC101249296 [Solanum lycopersicum]
BGI_novel_G000588	1340	-2.3101	0.824574	Down	NA	GO:0016021//integral component of membrane;GO:0005886//plasma membrane	GO:0005524//ATP binding;GO:0042626//ATPase activity, coupled to transmembrane movement of substances	GO:0006810//transport;GO:0031154//culmination involved in sorocarp development	K05681//ATP-binding cassette, subfamily G (WHITE), member 2	XP_019575704.1//PREDICTED: ABC transporter G family member 37 [Rhinolophus sinicus]
BGI_novel_G002478	2107	-2.31049	0.804851	Down	NA	NA	NA	NA	K00430//peroxidase [EC:1.11.1.7]	XP_019577764.1//PREDICTED: peroxidase 54 [Rhinolophus sinicus]
107759995	1496	-2.31405	0.830554	Down	LOC107759995	NA	NA	NA	K12338//null	gi|698540604|ref|XP_009765809.1|//PREDICTED: crocetin glucosyltransferase, chloroplastic-like isoform X1 [Nicotiana sylvestris];gi|698540607|ref|XP_009765810.1|//PREDICTED: crocetin glucosyltransferase, chloroplastic-like isoform X2 [Nicotiana sylvestris];gi|1805359|dbj|BAA19155.1|//glucosyl transferase [Nicotiana tabacum]
107766966	1659	-2.31727	0.822893	Down	LOC107766966	NA	GO:0016758//transferase activity, transferring hexosyl groups	NA	K18823//null	gi|698548229|ref|XP_009768273.1|//PREDICTED: UDP-glycosyltransferase 91A1-like [Nicotiana sylvestris]
107825287	1157	-2.31822	0.805132	Down	LOC107825287	NA	NA	NA	K09264//MADS-box transcription factor, plant;K09260//MADS-box transcription enhancer factor 2A;K04454//MADS-box transcription enhancer factor 2C	gi|697172948|ref|XP_009595409.1|//PREDICTED: MADS-box transcription factor 23-like isoform X2 [Nicotiana tomentosiformis];gi|697172950|ref|XP_009595410.1|//PREDICTED: MADS-box transcription factor 23-like isoform X3 [Nicotiana tomentosiformis];gi|698542183|ref|XP_009766320.1|//PREDICTED: MADS-box transcription factor 23-like isoform X2 [Nicotiana sylvestris];gi|698542180|ref|XP_009766319.1|//PRED…
107802428	1976	-2.31861	0.805577	Down	LOC107802428	GO:0005576//extracellular region	GO:0016682//oxidoreductase activity, acting on diphenols and related substances as donors, oxygen as acceptor;GO:0046914//transition metal ion binding	GO:0009808//lignin metabolic process	K05909//laccase [EC:1.10.3.2]	gi|698485396|ref|XP_009789473.1|//PREDICTED: laccase-4-like isoform X1 [Nicotiana sylvestris]
BGI_novel_G030149	2109	-2.32193	0.809779	Down	NA	GO:0016021//integral component of membrane	NA	NA	K08145//MFS transporter, SP family, solute carrier family 2 (facilitated glucose transporter), member 8	XP_019576531.1//PREDICTED: sugar transporter ERD6-like 16 [Rhinolophus sinicus]
107792500	1856	-2.32308	0.836039	Down	LOC107792500	GO:0044464//cell part	GO:0015291//secondary active transmembrane transporter activity	GO:0015893//drug transport	K03327//multidrug resistance protein, MATE family	gi|698487900|ref|XP_009790570.1|//PREDICTED: protein TRANSPARENT TESTA 12-like [Nicotiana sylvestris]
107824095	2160	-2.32319	0.840868	Down	LOC107824095	NA	NA	NA	K09571//FK506-binding protein 4/5 [EC:5.2.1.8]	gi|355329948|dbj|BAL14273.1|//FK506-binding protein [Nicotiana tabacum]
107762057	2270	-2.32433	0.821689	Down	LOC107762057	NA	NA	NA	K07195//exocyst complex component 7	gi|698455336|ref|XP_009780374.1|//PREDICTED: exocyst complex component EXO70A1-like [Nicotiana sylvestris]
107794260	1883	-2.3278	0.805439	Down	LOC107794260	NA	NA	NA	K05350//beta-glucosidase [EC:3.2.1.21]	gi|698518113|ref|XP_009803936.1|//PREDICTED: beta-glucosidase 18-like [Nicotiana sylvestris]
BGI_novel_G008309	1762	-2.33021	0.834946	Down	NA	GO:0005623//cell	GO:2001070//starch binding;GO:0008081//phosphoric diester hydrolase activity;GO:0008889//glycerophosphodiester phosphodiesterase activity	GO:0030643//cellular phosphate ion homeostasis;GO:0046475//glycerophospholipid catabolic process;GO:0006629//lipid metabolic process	K18695//glycerophosphocholine phosphodiesterase GPCPD1 [EC:3.1.4.2]	XP_004367033.1//hypothetical protein DFA_07167 [Dictyostelium fasciculatum]
107794363	1012	-2.33258	0.804666	Down	LOC107794363	NA	NA	NA	NA	gi|697148118|ref|XP_009628233.1|//PREDICTED: expansin-like B1 [Nicotiana tomentosiformis]
107787549	1058	-2.3339	0.82811	Down	LOC107787549	NA	NA	NA	K13993//null	gi|697161704|ref|XP_009589640.1|//PREDICTED: class I heat shock protein-like [Nicotiana tomentosiformis]
107820746	947	-2.33488	0.837533	Down	LOC107820746	NA	NA	NA	NA	gi|698534434|ref|XP_009763857.1|//PREDICTED: uclacyanin-3-like [Nicotiana sylvestris]
107778487	1247	-2.33593	0.80648	Down	LOC107778487	NA	NA	NA	NA	gi|697176472|ref|XP_009597193.1|//PREDICTED: putative DNA-binding protein ESCAROLA, partial [Nicotiana tomentosiformis]
107773936	744	-2.33628	0.803387	Down	LOC107773936	NA	NA	NA	NA	gi|698511010|ref|XP_009800633.1|//PREDICTED: uncharacterized protein LOC104246520 [Nicotiana sylvestris]
107790339	720	-2.33774	0.81996	Down	LOC107790339	NA	NA	NA	K13993//null	gi|697161706|ref|XP_009589641.1|//PREDICTED: 18.2 kDa class I heat shock protein-like [Nicotiana tomentosiformis]
107813702	1180	-2.33975	0.833518	Down	LOC107813702	NA	NA	NA	K09422//transcription factor MYB, plant	gi|698509073|ref|XP_009799770.1|//PREDICTED: transcription factor MYB108-like [Nicotiana sylvestris]
BGI_novel_G020561	2986	-2.34529	0.804628	Down	NA	NA	NA	NA	NA
107787979	495	-2.34577	0.805083	Down	LOC107787979	NA	NA	NA	K14488//null	gi|697182207|ref|XP_009600107.1|//PREDICTED: uncharacterized protein LOC104095647 [Nicotiana tomentosiformis]
107807708	1493	-2.34628	0.806821	Down	LOC107807708	NA	NA	NA	NA	gi|697142319|ref|XP_009625265.1|//PREDICTED: uncharacterized protein LOC104116169 isoform X3 [Nicotiana tomentosiformis];gi|697142315|ref|XP_009625263.1|//PREDICTED: uncharacterized protein LOC104116169 isoform X1 [Nicotiana tomentosiformis];gi|697142317|ref|XP_009625264.1|//PREDICTED: uncharacterized protein LOC104116169 isoform X2 [Nicotiana tomentosiformis]
107772075	1560	-2.34873	0.802964	Down	LOC107772075	NA	NA	NA	NA	gi|698473421|ref|XP_009784464.1|//PREDICTED: putative DNA-binding protein ESCAROLA isoform X1 [Nicotiana sylvestris]
BGI_novel_G008526	1309	-2.34901	0.80455	Down	NA	NA	GO:0016740//transferase activity	NA	K00799//glutathione S-transferase [EC:2.5.1.18]	XP_004349029.1//glutathione transferase [Capsaspora owczarzaki ATCC 30864]
107779756	3297	-2.35122	0.818133	Down	LOC107779756	NA	NA	NA	NA	gi|698501097|ref|XP_009796266.1|//PREDICTED: uncharacterized protein LOC104242852 isoform X1 [Nicotiana sylvestris]
107808474	1787	-2.35222	0.857583	Down	LOC107808474	GO:0044424//intracellular part	GO:0016872//intramolecular lyase activity	GO:0006644//phospholipid metabolic process;GO:0006020//inositol metabolic process	K01858//myo-inositol-1-phosphate synthase [EC:5.5.1.4]	gi|698575353|ref|XP_009775912.1|//PREDICTED: inositol-3-phosphate synthase-like [Nicotiana sylvestris]
107768270	762	-2.35305	0.833491	Down	LOC107768270	NA	NA	NA	NA	gi|697117880|ref|XP_009612879.1|//PREDICTED: umecyanin-like [Nicotiana tomentosiformis]
107764952	1568	-2.35548	0.827097	Down	LOC107764952	NA	GO:0016645//oxidoreductase activity, acting on the CH-NH group of donors	GO:0006536//glutamate metabolic process;GO:0006560//proline metabolic process	K00318//proline dehydrogenase [EC:1.5.-.-]	gi|697155312|ref|XP_009631893.1|//PREDICTED: proline dehydrogenase 2, mitochondrial [Nicotiana tomentosiformis]
107762727	1171	-2.35614	0.834153	Down	LOC107762727	NA	GO:0016209//antioxidant activity;GO:0005506//iron ion binding;GO:0003824//catalytic activity	GO:0008152//metabolic process;GO:0006950//response to stress	K00430//peroxidase [EC:1.11.1.7]	gi|63253080|dbj|BAD98314.1|//peroxidase [Nicotiana tabacum]
107804243	803	-2.35908	0.804828	Down	LOC107804243	NA	NA	NA	K01517//manganese-dependent ADP-ribose/CDP-alcohol diphosphatase [EC:3.6.1.13 3.6.1.16 3.6.1.53]	gi|698485693|ref|XP_009789615.1|//PREDICTED: high-affinity nitrate transporter 3.2-like [Nicotiana sylvestris]
107768781	1079	-2.36026	0.805477	Down	LOC107768781	NA	NA	NA	K19476//vacuolar protein sorting-associated protein IST1;K11426//SET and MYND domain-containing protein	gi|698446161|ref|XP_009768853.1|//PREDICTED: germin-like protein subfamily T member 2 [Nicotiana sylvestris]
107767766	714	-2.36032	0.805408	Down	LOC107767766	NA	GO:0046914//transition metal ion binding;GO:0003824//catalytic activity	GO:0008152//metabolic process	NA	gi|698558308|ref|XP_009771249.1|//PREDICTED: probable 2-oxoglutarate-dependent dioxygenase AOP1.2 isoform X2 [Nicotiana sylvestris]
107773253	375	-2.36033	0.829207	Down	LOC107773253	NA	NA	NA	NA	gi|697097739|ref|XP_009623148.1|//PREDICTED: protein app1-like [Nicotiana tomentosiformis]
107779962	1242	-2.36334	0.833908	Down	LOC107779962	NA	NA	NA	K00430//peroxidase [EC:1.11.1.7]	gi|697179695|ref|XP_009598825.1|//PREDICTED: peroxidase 5 {ECO:0000250|UniProtKB:P22195}-like [Nicotiana tomentosiformis]
107820733	2315	-2.36613	0.806656	Down	LOC107820733	NA	NA	NA	NA	gi|698508170|ref|XP_009799373.1|//PREDICTED: uncharacterized protein LOC104245465 isoform X1 [Nicotiana sylvestris]
107762177	372	-2.36655	0.826045	Down	LOC107762177	NA	NA	NA	NA	gi|698564865|ref|XP_009773095.1|//PREDICTED: uncharacterized protein LOC104223365 [Nicotiana sylvestris]
107764955	2430	-2.36792	0.838532	Down	LOC107764955	GO:0044424//intracellular part	GO:0005515//protein binding;GO:0032559//adenyl ribonucleotide binding	GO:0044267//cellular protein metabolic process;GO:0050896//response to stimulus	K04079//molecular chaperone HtpG	gi|698523490|ref|XP_009758556.1|//PREDICTED: heat shock cognate protein 80-like [Nicotiana sylvestris]
107792945	1804	-2.36847	0.821808	Down	LOC107792945	NA	GO:0005506//iron ion binding;GO:0016491//oxidoreductase activity	GO:0008152//metabolic process	K09755//ferulate-5-hydroxylase [EC:1.14.-.-]	gi|697159844|ref|XP_009588689.1|//PREDICTED: cytochrome P450 84A1-like [Nicotiana tomentosiformis]
107802777	634	-2.36969	0.819286	Down	LOC107802777	NA	NA	NA	NA	gi|698509690|ref|XP_009800046.1|//PREDICTED: putative SERF-like protein [Nicotiana sylvestris]
107794926	1054	-2.36988	0.854059	Down	LOC107794926	NA	NA	NA	NA	NA
BGI_novel_G013903	2767	-2.37022	0.805422	Down	NA	NA	NA	NA	K18460//exportin-7	XP_008066179.1//exportin-4 [Carlito syrichta]
107790955	1004	-2.37208	0.822349	Down	LOC107790955	GO:0031224//intrinsic component of membrane;GO:0009521//photosystem;GO:0009534//chloroplast thylakoid	GO:0043169//cation binding;GO:0046906//tetrapyrrole binding	GO:0006464//cellular protein modification process;GO:0006091//generation of precursor metabolites and energy	K08913//null	gi|698515438|ref|XP_009802594.1|//PREDICTED: chlorophyll a-b binding protein 36, chloroplastic [Nicotiana sylvestris]
107820706	1518	-2.37464	0.821709	Down	LOC107820706	GO:0044424//intracellular part	GO:0016616//oxidoreductase activity, acting on the CH-OH group of donors, NAD or NADP as acceptor;GO:0046914//transition metal ion binding	GO:0008152//metabolic process	K18857//alcohol dehydrogenase class-P [EC:1.1.1.1]	gi|697141466|ref|XP_009624852.1|//PREDICTED: alcohol dehydrogenase 1 [Nicotiana tomentosiformis]
107814102	1050	-2.37537	0.805032	Down	LOC107814102	NA	NA	NA	NA	gi|697176472|ref|XP_009597193.1|//PREDICTED: putative DNA-binding protein ESCAROLA, partial [Nicotiana tomentosiformis]
107823423	1147	-2.37666	0.824245	Down	LOC107823423	NA	NA	NA	K00430//peroxidase [EC:1.11.1.7]	gi|698507333|ref|XP_009799014.1|//PREDICTED: peroxidase 5-like [Nicotiana sylvestris]
107805797	3126	-2.37742	0.804961	Down	LOC107805797	GO:0031224//intrinsic component of membrane	GO:0016209//antioxidant activity;GO:0016651//oxidoreductase activity, acting on NAD(P)H;GO:0050664//oxidoreductase activity, acting on NAD(P)H, oxygen as acceptor;GO:0046914//transition metal ion binding;GO:0050662//coenzyme binding	GO:0008152//metabolic process	K13447//respiratory burst oxidase [EC:1.6.3.- 1.11.1.-]	gi|698507719|ref|XP_009799187.1|//PREDICTED: respiratory burst oxidase homolog protein E-like isoform X1 [Nicotiana sylvestris];gi|698507723|ref|XP_009799189.1|//PREDICTED: respiratory burst oxidase homolog protein E-like isoform X2 [Nicotiana sylvestris]
107807010	2453	-2.37767	0.833774	Down	LOC107807010	NA	GO:0046872//metal ion binding;GO:0003824//catalytic activity;GO:0050662//coenzyme binding	GO:0008152//metabolic process	K17871//NADH:ubiquinone reductase (non-electrogenic) [EC:1.6.5.9]	gi|698529548|ref|XP_009761590.1|//PREDICTED: external alternative NAD(P)H-ubiquinone oxidoreductase B1, mitochondrial-like isoform X2 [Nicotiana sylvestris]
107832339	1648	-2.37785	0.828076	Down	LOC107832339	NA	NA	NA	NA	gi|697136226|ref|XP_009622188.1|//PREDICTED: F-box/kelch-repeat protein At3g27150-like [Nicotiana tomentosiformis]
107826825	635	-2.38042	0.8294	Down	LOC107826825	NA	NA	NA	NA	gi|697182962|ref|XP_009600494.1|//PREDICTED: cornifin-A-like [Nicotiana tomentosiformis]
BGI_novel_G014884	3257	-2.38156	0.83741	Down	NA	NA	NA	NA	K10614//E3 ubiquitin-protein ligase HERC3 [EC:2.3.2.26]	XP_021174626.1//probable E3 ubiquitin-protein ligase HERC4 [Fundulus heteroclitus]
107792474	812	-2.38247	0.805852	Down	LOC107792474	GO:0016020//membrane	NA	NA	NA	gi|698523521|ref|XP_009758573.1|//PREDICTED: CASP-like protein 1B2 [Nicotiana sylvestris]
BGI_novel_G033327	1675	-2.38377	0.837222	Down	NA	NA	NA	NA	K07604//type I keratin, acidic;K05748//WAS protein family, member 2	XP_016154682.1//PREDICTED: basic proline-rich protein-like [Ficedula albicollis]
BGI_novel_G006943	3221	-2.38391	0.834078	Down	NA	NA	NA	NA	NA	XP_010373872.1//PREDICTED: ribulose bisphosphate carboxylase/oxygenase activase 2, chloroplastic, partial [Rhinopithecus roxellana]
107770771	922	-2.38402	0.836667	Down	LOC107770771	NA	NA	NA	K19476//vacuolar protein sorting-associated protein IST1;K11426//SET and MYND domain-containing protein	gi|697147011|ref|XP_009627660.1|//PREDICTED: germin-like protein subfamily 1 member 20 [Nicotiana tomentosiformis]
BGI_novel_G014883	2459	-2.38519	0.828636	Down	NA	NA	NA	NA	K11494//RCC1 and BTB domain-containing protein	XP_008114490.1//PREDICTED: RCC1 and BTB domain-containing protein 2 isoform X1 [Anolis carolinensis]
107821682	1165	-2.38839	0.823948	Down	LOC107821682	NA	GO:0003824//catalytic activity	NA	K05282//null;K04124//null;K01951//GMP synthase (glutamine-hydrolysing) [EC:6.3.5.2]	gi|698508823|ref|XP_009799661.1|//PREDICTED: 2-oxoglutarate-dependent dioxygenase AOP3-like [Nicotiana sylvestris]
107818054	1088	-2.38933	0.824581	Down	LOC107818054	NA	NA	NA	K19476//vacuolar protein sorting-associated protein IST1;K11426//SET and MYND domain-containing protein	gi|697155475|ref|XP_009631982.1|//PREDICTED: germin-like protein subfamily T member 2 [Nicotiana tomentosiformis]
107763691	1901	-2.39145	0.836116	Down	LOC107763691	NA	NA	NA	NA	gi|698421228|ref|XP_009771418.1|//PREDICTED: tetrahydrocannabinolic acid synthase-like [Nicotiana sylvestris]
BGI_novel_G014882	2982	-2.39164	0.803759	Down	NA	NA	NA	NA	K10615//E3 ubiquitin-protein ligase HERC4 [EC:2.3.2.26]	EMP29348.1//Putative E3 ubiquitin-protein ligase HERC3 [Chelonia mydas]
107787673	963	-2.39232	0.825979	Down	LOC107787673	NA	NA	NA	K06685//MOB kinase activator 1	gi|697119494|ref|XP_009613705.1|//PREDICTED: MOB kinase activator-like 1 [Nicotiana tomentosiformis]
107791684	758	-2.39499	0.836783	Down	LOC107791684	NA	NA	NA	NA	NA
107822072	676	-2.39936	0.807522	Down	LOC107822072	NA	NA	NA	NA	NA
107775020	890	-2.40432	0.832916	Down	LOC107775020	NA	NA	NA	K13993//null	gi|697170535|ref|XP_009594185.1|//PREDICTED: 22.0 kDa heat shock protein-like [Nicotiana tomentosiformis]
BGI_novel_G032201	1083	-2.40551	0.82602	Down	NA	NA	NA	NA	K12859//U5 snRNP protein, DIM1 family	XP_019578980.1//PREDICTED: thioredoxin-like protein YLS8, partial [Rhinolophus sinicus]
BGI_novel_G017891	1714	-2.40651	0.826196	Down	NA	NA	NA	NA	NA
BGI_novel_G033935	1834	-2.40682	0.822394	Down	NA	GO:0005829//cytosol;GO:0015935//small ribosomal subunit	GO:0003677//DNA binding;GO:0005524//ATP binding;GO:0003918//DNA topoisomerase type II (ATP-hydrolyzing) activity;GO:0003735//structural constituent of ribosome	GO:0042254//ribosome biogenesis;GO:0006412//translation;GO:0006265//DNA topological change	NA	XP_004342749.2//topoisomerase 6 subunit B [Capsaspora owczarzaki ATCC 30864]
107809148	610	-2.41232	0.912574	Down	LOC107809148	NA	NA	NA	NA	NA
BGI_novel_G026120	488	-2.41895	0.805533	Down	NA	NA	NA	NA	NA
107803423	546	-2.4196	0.823849	Down	LOC107803423	NA	NA	NA	NA	NA
107797453	741	-2.42188	0.810855	Down	LOC107797453	NA	NA	NA	NA	gi|697100979|ref|XP_009593732.1|//PREDICTED: uncharacterized protein LOC104090368 [Nicotiana tomentosiformis]
107781267	1107	-2.42502	0.826208	Down	LOC107781267	NA	GO:0016491//oxidoreductase activity	GO:0008152//metabolic process	K04124//null	gi|698476046|ref|XP_009785373.1|//PREDICTED: probable 2-oxoglutarate-dependent dioxygenase AOP1.2 [Nicotiana sylvestris]
107791192	1435	-2.42516	0.826268	Down	LOC107791192	NA	NA	NA	K09562//hsp70-interacting protein	gi|698464818|ref|XP_009782526.1|//PREDICTED: uncharacterized protein LOC104231263 isoform X2 [Nicotiana sylvestris];gi|698464814|ref|XP_009782525.1|//PREDICTED: uncharacterized protein LOC104231263 isoform X1 [Nicotiana sylvestris];gi|698464822|ref|XP_009782527.1|//PREDICTED: uncharacterized protein LOC104231263 isoform X3 [Nicotiana sylvestris]
107824736	1161	-2.4273	0.837576	Down	LOC107824736	NA	GO:0016701//oxidoreductase activity, acting on single donors with incorporation of molecular oxygen;GO:0046914//transition metal ion binding	GO:0008152//metabolic process	K04124//null;K04125//null	gi|697159190|ref|XP_009588351.1|//PREDICTED: probable 2-oxoglutarate-dependent dioxygenase AOP1 [Nicotiana tomentosiformis]
107813413	1056	-2.43045	0.837458	Down	LOC107813413	NA	NA	NA	NA	gi|697181433|ref|XP_009599708.1|//PREDICTED: uncharacterized protein LOC104095314 [Nicotiana tomentosiformis]
107829080	1437	-2.43096	0.82638	Down	LOC107829080	NA	NA	NA	K16190//glucuronokinase [EC:2.7.1.43];K13422//transcription factor MYC2	gi|697130209|ref|XP_009619169.1|//PREDICTED: transcription factor bHLH93-like [Nicotiana tomentosiformis]
107820710	754	-2.43249	0.825376	Down	LOC107820710	NA	NA	NA	NA	gi|698564572|ref|XP_009773021.1|//PREDICTED: non-specific lipid-transfer protein-like [Nicotiana sylvestris]
107826489	898	-2.43414	0.835228	Down	LOC107826489	NA	NA	NA	NA	gi|698511249|ref|XP_009800743.1|//PREDICTED: uncharacterized protein LOC104246599 [Nicotiana sylvestris]
BGI_novel_G034495	3506	-2.43514	0.837107	Down	NA	GO:0005576//extracellular region	GO:0008061//chitin binding	GO:0006030//chitin metabolic process	NA	XP_019577650.1//PREDICTED: GBF-interacting protein 1-like, partial [Rhinolophus sinicus]
107783139	1637	-2.43539	0.836121	Down	LOC107783139	NA	NA	NA	K10457//kelch-like protein 20	gi|698511835|ref|XP_009800978.1|//PREDICTED: F-box/kelch-repeat protein At3g27150-like [Nicotiana sylvestris]
107813324	512	-2.43901	0.828658	Down	LOC107813324	NA	NA	NA	NA	gi|698524938|ref|XP_009759279.1|//PREDICTED: uncharacterized protein LOC104211844 isoform X1 [Nicotiana sylvestris];gi|698524940|ref|XP_009759280.1|//PREDICTED: uncharacterized protein LOC104211844 isoform X2 [Nicotiana sylvestris]
107775609	760	-2.4395	0.823867	Down	LOC107775609	NA	NA	NA	K06910//null	gi|698525877|ref|XP_009759766.1|//PREDICTED: uncharacterized protein LOC104212247 [Nicotiana sylvestris]
BGI_novel_G018838	4347	-2.43976	0.904894	Down	NA	NA	NA	NA	NA	XP_019576422.1//PREDICTED: oligopeptide transporter 3, partial [Rhinolophus sinicus]
107806298	1061	-2.44057	0.803646	Down	LOC107806298	NA	GO:0016741//transferase activity, transferring one-carbon groups	GO:0008202//steroid metabolic process;GO:0006730//one-carbon metabolic process	K00559//sterol 24-C-methyltransferase [EC:2.1.1.41]	gi|698516853|ref|XP_009803311.1|//PREDICTED: cycloartenol-C-24-methyltransferase 1-like [Nicotiana sylvestris]
BGI_novel_G000589	604	-2.44402	0.824688	Down	NA	NA	NA	NA	NA
107822401	2015	-2.45226	0.805625	Down	LOC107822401	NA	NA	NA	K14638//solute carrier family 15 (peptide/histidine transporter), member 3/4	gi|697103486|ref|XP_009605561.1|//PREDICTED: protein NRT1/ PTR FAMILY 4.5-like [Nicotiana tomentosiformis]
107779579	1214	-2.45297	0.826123	Down	LOC107779579	NA	NA	NA	K16302//metal transporter CNNM	gi|698512084|ref|XP_009801073.1|//PREDICTED: DUF21 domain-containing protein At5g52790 [Nicotiana sylvestris]
BGI_novel_G023080	4198	-2.4567	0.807309	Down	NA	GO:0016021//integral component of membrane;GO:0005886//plasma membrane	GO:0005524//ATP binding;GO:0042626//ATPase activity, coupled to transmembrane movement of substances	GO:0030154//cell differentiation;GO:0031288//sorocarp morphogenesis;GO:0006897//endocytosis;GO:0048388//endosomal lumen acidification	K05679//ATP-binding cassette, subfamily G (WHITE), member 1;K21396//ATP-binding cassette, subfamily G (WHITE), eye pigment precursor transporter	XP_019575704.1//PREDICTED: ABC transporter G family member 37 [Rhinolophus sinicus]
107787731	615	-2.45943	0.834362	Down	LOC107787731	NA	NA	NA	NA	gi|698443507|ref|XP_009764626.1|//PREDICTED: uncharacterized protein LOC104216298 [Nicotiana sylvestris]
BGI_novel_G005829	992	-2.46279	0.810215	Down	NA	NA	NA	NA	NA	CUG89675.1//unnamed protein product [Bodo saltans]
BGI_novel_G024292	2216	-2.46447	0.821835	Down	NA	GO:0016021//integral component of membrane	GO:0005355//glucose transmembrane transporter activity;GO:0005351//sugar:proton symporter activity	GO:0035428//hexose transmembrane transport;GO:0046323//glucose import	K08143//MFS transporter, SP family, solute carrier family 2 (facilitated glucose/fructose transporter), member 5;K12201//MFS transporter, SP family, solute carrier family 2 (facilitated glucose/fructose transporter), member 7;K08150//MFS transporter, SP family, solute carrier family 2 (myo-inositol transporter), member 13;K08145//MFS transporter, SP family, solute carrier family 2 (facilitated gl…	XP_019576464.1//PREDICTED: sugar transport protein 1 [Rhinolophus sinicus]
107770077	759	-2.46809	0.826275	Down	LOC107770077	NA	NA	GO:0050896//response to stimulus	K13993//null	gi|662247383|gb|AIE47706.1|//HSP17.4 [Nicotiana tabacum]
107765675	954	-2.47104	0.834542	Down	LOC107765675	NA	GO:0003824//catalytic activity	NA	K14611//solute carrier family 23 (nucleobase transporter), member 1/2;K08234//null	gi|697101924|ref|XP_009598365.1|//PREDICTED: uncharacterized protein LOC104094188, partial [Nicotiana tomentosiformis]
107813316	464	-2.47249	0.823134	Down	LOC107813316	NA	NA	NA	NA	gi|698577944|ref|XP_009776611.1|//PREDICTED: fruit-specific protein-like [Nicotiana sylvestris]
BGI_novel_G010806	1038	-2.47294	0.826312	Down	NA	NA	NA	NA	NA
BGI_novel_G038651	1727	-2.47418	0.820265	Down	NA	GO:0005685//U1 snRNP;GO:0071010//prespliceosome;GO:0071004//U2-type prespliceosome;GO:0000243//commitment complex	GO:0003729//mRNA binding;GO:0030619//U1 snRNA binding;GO:0008270//zinc ion binding;GO:0030627//pre-mRNA 5'-splice site binding	GO:0000395//mRNA 5'-splice site recognition;GO:0000387//spliceosomal snRNP assembly	K11095//U1 small nuclear ribonucleoprotein C	XP_020631749.1//U1 small nuclear ribonucleoprotein C-like [Orbicella faveolata]
107789728	966	-2.4744	0.82552	Down	LOC107789728	NA	NA	NA	NA	gi|697107560|ref|XP_009607617.1|//PREDICTED: uncharacterized protein LOC104101802 isoform X1 [Nicotiana tomentosiformis];gi|697107562|ref|XP_009607619.1|//PREDICTED: uncharacterized protein LOC104101802 isoform X2 [Nicotiana tomentosiformis]
107766501	1828	-2.48113	0.805104	Down	LOC107766501	NA	GO:0016836//hydro-lyase activity;GO:0005506//iron ion binding;GO:0016491//oxidoreductase activity	NA	K01723//hydroperoxide dehydratase [EC:4.2.1.92]	gi|697129181|ref|XP_009618647.1|//PREDICTED: 9-divinyl ether synthase-like [Nicotiana tomentosiformis]
107821965	1321	-2.48215	0.82309	Down	LOC107821965	NA	NA	NA	NA	gi|697104807|ref|XP_009606210.1|//PREDICTED: F-box/kelch-repeat protein SKIP25-like [Nicotiana tomentosiformis]
107792664	508	-2.48285	0.835263	Down	LOC107792664	NA	NA	NA	K02605//origin recognition complex subunit 3	gi|697184328|ref|XP_009601194.1|//PREDICTED: putative lipid-transfer protein DIR1 [Nicotiana tomentosiformis]
107798108	2086	-2.48368	0.824633	Down	LOC107798108	NA	NA	NA	K04730//interleukin-1 receptor-associated kinase 1 [EC:2.7.11.1]	gi|698529594|ref|XP_009761610.1|//PREDICTED: probable leucine-rich repeat receptor-like protein kinase At5g49770, partial [Nicotiana sylvestris]
107811710	351	-2.48499	0.803057	Down	LOC107811710	NA	NA	NA	NA	gi|698564848|ref|XP_009773090.1|//PREDICTED: RNA-binding protein 12-like [Nicotiana sylvestris]
107778928	1267	-2.48571	0.823251	Down	LOC107778928	NA	NA	NA	K00430//peroxidase [EC:1.11.1.7]	gi|698446914|ref|XP_009769971.1|//PREDICTED: peroxidase 5-like [Nicotiana sylvestris]
107759739	706	-2.48624	0.82214	Down	LOC107759739	NA	NA	NA	NA	gi|697142944|ref|XP_009625577.1|//PREDICTED: uncharacterized protein LOC104116431 [Nicotiana tomentosiformis]
107812043	1595	-2.48829	0.833321	Down	LOC107812043	NA	NA	NA	K12937//null	gi|697169663|ref|XP_009593727.1|//PREDICTED: crocetin glucoside glucosyltransferase-like [Nicotiana tomentosiformis]
107831325	1805	-2.48971	0.823758	Down	LOC107831325	NA	NA	NA	NA	gi|697191671|ref|XP_009604907.1|//PREDICTED: putative DNA-binding protein ESCAROLA [Nicotiana tomentosiformis]
107801010	1227	-2.49131	0.833995	Down	LOC107801010	NA	NA	NA	K06699//proteasome activator subunit 4;K12472//epidermal growth factor receptor substrate 15	gi|698524188|ref|XP_009758896.1|//PREDICTED: dehydration-responsive protein RD22-like [Nicotiana sylvestris]
107796818	604	-2.49391	0.821777	Down	LOC107796818	NA	NA	NA	NA	gi|697162204|ref|XP_009589902.1|//PREDICTED: fruit-specific protein-like [Nicotiana tomentosiformis]
107771086	1713	-2.49399	0.809149	Down	LOC107771086	NA	NA	NA	K15406//null;K20098//DNA excision repair protein ERCC-6-like 2 [EC:3.6.4.-]	gi|698464375|ref|XP_009782424.1|//PREDICTED: O-acyltransferase WSD1-like isoform X1 [Nicotiana sylvestris]
BGI_novel_G031784	2172	-2.49476	0.826321	Down	NA	NA	GO:0004185//serine-type carboxypeptidase activity	NA	K16296//serine carboxypeptidase-like clade I [EC:3.4.16.-]	XP_019576922.1//PREDICTED: serine carboxypeptidase-like 2 [Rhinolophus sinicus]
BGI_novel_G020681	2374	-2.50396	0.825607	Down	NA	NA	NA	NA	NA
107758919	1732	-2.51037	0.832412	Down	LOC107758919	NA	NA	NA	K13424//WRKY transcription factor 33	gi|697183506|ref|XP_009600779.1|//PREDICTED: probable WRKY transcription factor 72 [Nicotiana tomentosiformis]
107768591	1183	-2.5161	0.833145	Down	LOC107768591	NA	NA	NA	K17095//annexin A7/11;K17099//annexin A13	gi|698464500|ref|XP_009782453.1|//PREDICTED: annexin-like protein RJ4 [Nicotiana sylvestris]
107822087	837	-2.51972	0.837583	Down	LOC107822087	NA	NA	NA	NA	gi|697115148|ref|XP_009611500.1|//PREDICTED: non-specific lipid transfer protein GPI-anchored 2-like isoform X2 [Nicotiana tomentosiformis];gi|697115146|ref|XP_009611499.1|//PREDICTED: non-specific lipid-transfer protein-like protein At2g13820 isoform X1 [Nicotiana tomentosiformis]
107810201	666	-2.52441	0.807961	Down	LOC107810201	NA	NA	NA	K02605//origin recognition complex subunit 3	gi|328685101|gb|AEB33950.1|//defective in induced resistance 2 protein [Nicotiana tabacum]
107803924	1688	-2.52474	0.825903	Down	LOC107803924	NA	GO:0043167//ion binding;GO:0016798//hydrolase activity, acting on glycosyl bonds	GO:0008152//metabolic process;GO:0044238//primary metabolic process	K01188//beta-glucosidase [EC:3.2.1.21]	gi|698500950|ref|XP_009796201.1|//PREDICTED: beta-glucosidase 12-like, partial [Nicotiana sylvestris]
107816396	1936	-2.52574	0.832255	Down	LOC107816396	NA	NA	NA	NA	gi|697190670|ref|XP_009604396.1|//PREDICTED: uncharacterized protein LOC104099184 isoform X1 [Nicotiana tomentosiformis];gi|697190672|ref|XP_009604397.1|//PREDICTED: uncharacterized protein LOC104099184 isoform X2 [Nicotiana tomentosiformis];gi|697190674|ref|XP_009604398.1|//PREDICTED: membrane protein of ER body 2-like isoform X3 [Nicotiana tomentosiformis]
107807513	1916	-2.52607	0.825178	Down	LOC107807513	NA	NA	NA	NA	gi|697162359|ref|XP_009589976.1|//PREDICTED: tetrahydrocannabinolic acid synthase-like [Nicotiana tomentosiformis]
107794550	382	-2.5298	0.815958	Down	LOC107794550	NA	NA	NA	NA	gi|697178210|ref|XP_009598086.1|//PREDICTED: defensin Lc-def {ECO:0000303|PubMed:18468512, ECO:0000312|EMBL:ABP04037.1}-like [Nicotiana tomentosiformis]
107775593	345	-2.53149	0.837576	Down	LOC107775593	NA	NA	NA	NA	NA
107759891	588	-2.53152	0.837675	Down	LOC107759891	NA	NA	NA	NA	gi|697097628|ref|XP_009622570.1|//PREDICTED: uncharacterized protein LOC104113949 [Nicotiana tomentosiformis]
BGI_novel_G036982	1158	-2.53287	0.808025	Down	NA	GO:0016021//integral component of membrane	GO:0003700//DNA binding transcription factor activity	NA	K08064//nuclear transcription factor Y, alpha	XP_002114793.1//hypothetical protein TRIADDRAFT_58635 [Trichoplax adhaerens]
107786395	1971	-2.53498	0.832633	Down	LOC107786395	GO:0016020//membrane	NA	GO:0006810//transport	K08202//MFS transporter, OCT family, solute carrier family 22 (organic cation transporter), member 4/5	gi|697171488|ref|XP_009594672.1|//PREDICTED: organic cation/carnitine transporter 4-like [Nicotiana tomentosiformis]
107782347	1168	-2.53504	0.823702	Down	LOC107782347	NA	NA	NA	NA	gi|698529264|ref|XP_009761460.1|//PREDICTED: wound-induced proteinase inhibitor 2-like [Nicotiana sylvestris]
107775363	1002	-2.53769	0.819871	Down	LOC107775363	NA	GO:0003824//catalytic activity	NA	K00799//glutathione S-transferase [EC:2.5.1.18]	gi|697125777|ref|XP_009616912.1|//PREDICTED: glutathione S-transferase U9-like [Nicotiana tomentosiformis]
107825260	1628	-2.53797	0.824756	Down	LOC107825260	NA	NA	NA	NA	gi|697166415|ref|XP_009592038.1|//PREDICTED: uncharacterized protein LOC104088956 [Nicotiana tomentosiformis]
BGI_novel_G011357	2014	-2.53908	0.820001	Down	NA	NA	GO:0003743//translation initiation factor activity	NA	K15027//translation initiation factor 2D	XP_019577417.1//PREDICTED: eukaryotic translation initiation factor 2D-like, partial [Rhinolophus sinicus]
107772193	2256	-2.54777	0.825085	Down	LOC107772193	NA	NA	NA	K03686//molecular chaperone DnaJ;K09517//DnaJ homolog subfamily B member 11;K09510//DnaJ homolog subfamily B member 4	gi|698547396|ref|XP_009768022.1|//PREDICTED: dnaJ protein ERDJ3A [Nicotiana sylvestris]
107798931	616	-2.55459	0.837536	Down	LOC107798931	NA	NA	NA	NA	gi|697175249|ref|XP_009596562.1|//PREDICTED: mitochondrial import receptor subunit TOM6 homolog [Nicotiana tomentosiformis]
BGI_novel_G033936	759	-2.55722	0.805562	Down	NA	GO:0016021//integral component of membrane	GO:0008113//peptide-methionine (S)-S-oxide reductase activity;GO:0005525//GTP binding;GO:0003924//GTPase activity	GO:0007165//signal transduction	K07304//peptide-methionine (S)-S-oxide reductase [EC:1.8.4.11]	XP_019578754.1//PREDICTED: peptide methionine sulfoxide reductase [Rhinolophus sinicus]
107796647	743	-2.55825	0.826216	Down	LOC107796647	NA	NA	NA	NA	gi|823257942|ref|XP_012461669.1|//PREDICTED: uncharacterized protein LOC105781700 [Gossypium raimondii]
BGI_novel_G017448	2869	-2.55873	0.806854	Down	NA	NA	NA	NA	K08472//mlo protein	XP_019576806.1//PREDICTED: MLO-like protein 15 [Rhinolophus sinicus]
107812586	2309	-2.56071	0.824228	Down	LOC107812586	GO:0031224//intrinsic component of membrane	GO:0005267//potassium channel activity	GO:0030001//metal ion transport	K05391//cyclic nucleotide gated channel, plant;K04908//potassium voltage-gated channel Eag-related subfamily H member 5	gi|56744191|dbj|BAD81035.1|//potassium channel NtKC1 [Nicotiana tabacum];gi|697110609|ref|XP_009609170.1|//PREDICTED: potassium channel KAT3-like isoform X2 [Nicotiana tomentosiformis]
107802112	1276	-2.56166	0.806976	Down	LOC107802112	GO:0016020//membrane	NA	NA	NA	gi|697140231|ref|XP_009624212.1|//PREDICTED: CASP-like protein 1B2 [Nicotiana tomentosiformis]
107806436	2119	-2.56188	0.83643	Down	LOC107806436	NA	NA	NA	K14487//auxin responsive GH3 gene family	gi|698588738|ref|XP_009779551.1|//PREDICTED: indole-3-acetic acid-amido synthetase GH3.6-like [Nicotiana sylvestris]
107820136	1388	-2.56359	0.826532	Down	LOC107820136	NA	GO:0016209//antioxidant activity;GO:0005506//iron ion binding;GO:0003824//catalytic activity	GO:0008152//metabolic process;GO:0006950//response to stress	K00430//peroxidase [EC:1.11.1.7]	gi|697156714|ref|XP_009587109.1|//PREDICTED: peroxidase 72 [Nicotiana tomentosiformis]
107816809	622	-2.56604	0.82137	Down	LOC107816809	NA	NA	NA	NA	NA
107812274	312	-2.56644	0.834746	Down	LOC107812274	NA	NA	NA	NA	gi|698425437|ref|XP_009785273.1|//PREDICTED: putative glycine-rich cell wall structural protein 1 [Nicotiana sylvestris]
107790502	564	-2.56655	0.835271	Down	LOC107790502	NA	NA	NA	K10712//cysteamine dioxygenase [EC:1.13.11.19]	gi|698574619|ref|XP_009775708.1|//PREDICTED: probable 2-aminoethanethiol dioxygenase isoform X2 [Nicotiana sylvestris]
107775147	1233	-2.56857	0.828904	Down	LOC107775147	NA	NA	NA	K00430//peroxidase [EC:1.11.1.7]	gi|698561572|ref|XP_009772166.1|//PREDICTED: vacuolar iron transporter homolog 4-like [Nicotiana sylvestris]
107767724	984	-2.56949	0.836686	Down	LOC107767724	NA	NA	NA	NA	NA
BGI_novel_G004443	1750	-2.57518	0.835371	Down	NA	NA	NA	NA	NA
107808355	1152	-2.57878	0.819337	Down	LOC107808355	NA	NA	NA	NA	gi|697132251|ref|XP_009620171.1|//PREDICTED: uncharacterized protein LOC104112048 [Nicotiana tomentosiformis]
BGI_novel_G025962	1419	-2.57994	0.821802	Down	NA	GO:0005874//microtubule;GO:0005737//cytoplasm;GO:0000775//chromosome, centromeric region;GO:0005871//kinesin complex	GO:0005524//ATP binding;GO:0003777//microtubule motor activity;GO:0008017//microtubule binding;GO:0043515//kinetochore binding;GO:0016887//ATPase activity	GO:0006810//transport;GO:0007018//microtubule-based movement;GO:0090307//mitotic spindle assembly;GO:0051301//cell division	K11498//centromeric protein E	XP_004993049.1//cenpe protein [Salpingoeca rosetta]
107781155	4340	-2.58496	0.822357	Down	LOC107781155	GO:0031224//intrinsic component of membrane	GO:0032559//adenyl ribonucleotide binding;GO:0017111//nucleoside-triphosphatase activity	GO:0009207//purine ribonucleoside triphosphate catabolic process;GO:0051234//establishment of localization	K05681//ATP-binding cassette, subfamily G (WHITE), member 2	gi|698540034|ref|XP_009765624.1|//PREDICTED: pleiotropic drug resistance protein 3 [Nicotiana sylvestris]
107772310	905	-2.58496	0.837497	Down	LOC107772310	NA	NA	NA	K09422//transcription factor MYB, plant	gi|698543692|ref|XP_009766826.1|//PREDICTED: myb-related protein Myb4-like isoform X1 [Nicotiana sylvestris]
107794125	541	-2.5888	0.817925	Down	LOC107794125	NA	NA	NA	NA	gi|697094775|ref|XP_009608051.1|//PREDICTED: organ-specific protein S2-like [Nicotiana tomentosiformis]
107830968	1584	-2.5903	0.825048	Down	LOC107830968	NA	NA	NA	K20279//synaptojanin [EC:3.1.3.36];K01099//inositol polyphosphate 5-phosphatase INPP5B/F [EC:3.1.3.36]	gi|697187802|ref|XP_009602934.1|//PREDICTED: type I inositol 1,4,5-trisphosphate 5-phosphatase CVP2-like isoform X1 [Nicotiana tomentosiformis]
107790678	372	-2.59253	0.833859	Down	LOC107790678	NA	NA	NA	NA	gi|697098914|ref|XP_009629155.1|//PREDICTED: RNA-binding protein 12-like [Nicotiana tomentosiformis]
107780776	2391	-2.59296	0.825999	Down	LOC107780776	NA	NA	NA	K01897//long-chain acyl-CoA synthetase [EC:6.2.1.3]	gi|697147122|ref|XP_009627714.1|//PREDICTED: long chain acyl-CoA synthetase 4-like [Nicotiana tomentosiformis]
107793026	751	-2.59302	0.814798	Down	LOC107793026	NA	NA	NA	K19476//vacuolar protein sorting-associated protein IST1;K11426//SET and MYND domain-containing protein	gi|698475048|ref|XP_009784933.1|//PREDICTED: germin-like protein subfamily 1 member 20 [Nicotiana sylvestris]
107803019	1180	-2.59323	0.826219	Down	LOC107803019	NA	NA	NA	K01025//sulfotransferase [EC:2.8.2.-]	gi|697178744|ref|XP_009598362.1|//PREDICTED: cytosolic sulfotransferase 12-like [Nicotiana tomentosiformis]
BGI_novel_G036737	966	-2.5961	0.836432	Down	NA	NA	NA	NA	K00799//glutathione S-transferase [EC:2.5.1.18]	XP_005095748.1//PREDICTED: probable glutathione S-transferase [Aplysia californica]
107824735	1270	-2.60023	0.833103	Down	LOC107824735	NA	GO:0003824//catalytic activity	GO:0008152//metabolic process	K04124//null	gi|6691485|dbj|BAA89316.1|//gibberellin 3beta-hydroxylase [Nicotiana tabacum]
107826821	666	-2.60176	0.833261	Down	LOC107826821	NA	NA	NA	NA	gi|697182964|ref|XP_009600495.1|//PREDICTED: proteoglycan 4-like [Nicotiana tomentosiformis]
107789730	720	-2.60634	0.817882	Down	LOC107789730	NA	NA	NA	NA	gi|698459079|ref|XP_009781212.1|//PREDICTED: uncharacterized protein LOC104230171 [Nicotiana sylvestris]
107794837	2016	-2.60653	0.806339	Down	LOC107794837	NA	NA	NA	K09419//heat shock transcription factor, other eukaryote	gi|698475481|ref|XP_009785112.1|//PREDICTED: heat stress transcription factor A-7a isoform X1 [Nicotiana sylvestris];gi|698475490|ref|XP_009785117.1|//PREDICTED: heat stress transcription factor A-7a isoform X3 [Nicotiana sylvestris];gi|698475483|ref|XP_009785114.1|//PREDICTED: heat stress transcription factor A-7a isoform X2 [Nicotiana sylvestris]
107798795	534	-2.6072	0.828582	Down	LOC107798795	NA	NA	GO:0006950//response to stress	NA	gi|698564304|ref|XP_009772945.1|//PREDICTED: defensin-like protein 1 [Nicotiana sylvestris]
107788653	2398	-2.60871	0.846	Down	LOC107788653	GO:0044424//intracellular part	GO:0005515//protein binding;GO:0032559//adenyl ribonucleotide binding	GO:0044267//cellular protein metabolic process;GO:0050896//response to stimulus	K04079//molecular chaperone HtpG	gi|698523490|ref|XP_009758556.1|//PREDICTED: heat shock cognate protein 80-like [Nicotiana sylvestris]
107802293	1413	-2.6131	0.833209	Down	LOC107802293	NA	NA	NA	K00924//null;K02882//large subunit ribosomal protein L18Ae	gi|697165579|ref|XP_009591595.1|//PREDICTED: basic 7S globulin-like [Nicotiana tomentosiformis]
107789304	516	-2.61382	0.826395	Down	LOC107789304	NA	NA	NA	NA	gi|697099208|ref|XP_009630655.1|//PREDICTED: uncharacterized protein LOC104120564 [Nicotiana tomentosiformis]
107817944	983	-2.6153	0.833031	Down	LOC107817944	GO:0043231//intracellular membrane-bounded organelle;GO:0031224//intrinsic component of membrane;GO:0031090//organelle membrane	NA	GO:0006810//transport	K09873//null	gi|697123836|ref|XP_009615916.1|//PREDICTED: probable aquaporin TIP-type RB7-5A [Nicotiana tomentosiformis]
BGI_novel_G028038	1012	-2.61926	0.817313	Down	NA	NA	NA	NA	NA
107823847	3220	-2.62975	0.823557	Down	LOC107823847	NA	NA	NA	K13457//null	gi|697175933|ref|XP_009596917.1|//PREDICTED: disease resistance protein RPP13-like [Nicotiana tomentosiformis]
107783131	1166	-2.63048	0.825391	Down	LOC107783131	NA	NA	NA	K16219//protein N-terminal methyltransferase [EC:2.1.1.244];K20393//PRA1 family protein 3	gi|697101469|ref|XP_009596227.1|//PREDICTED: uncharacterized protein LOC104092341 [Nicotiana tomentosiformis]
107810381	786	-2.63136	0.835468	Down	LOC107810381	GO:0043231//intracellular membrane-bounded organelle	GO:0003677//DNA binding;GO:0005515//protein binding;GO:0001071//null	GO:0006351//transcription, DNA-templated	K09060//null	gi|697098023|ref|XP_009624531.1|//PREDICTED: ocs element-binding factor 1-like [Nicotiana tomentosiformis]
107779389	737	-2.63136	0.8279	Down	LOC107779389	NA	NA	NA	K14416//elongation factor 1 alpha-like protein	gi|697112420|ref|XP_009610086.1|//PREDICTED: flowering-promoting factor 1-like [Nicotiana tomentosiformis]
107811292	2002	-2.63227	0.81992	Down	LOC107811292	GO:0009579//thylakoid;GO:0009507//chloroplast	GO:0016491//oxidoreductase activity	GO:0008152//metabolic process	K00422//null	gi|698488979|ref|XP_009791071.1|//PREDICTED: polyphenol oxidase E, chloroplastic-like [Nicotiana sylvestris]
107796229	2801	-2.63227	0.826288	Down	LOC107796229	NA	GO:0035251//UDP-glucosyltransferase activity	GO:0005984//disaccharide metabolic process	K00695//sucrose synthase [EC:2.4.1.13]	gi|698527242|ref|XP_009760458.1|//PREDICTED: sucrose synthase [Nicotiana sylvestris]
BGI_novel_G016931	2662	-2.63346	0.840299	Down	NA	NA	NA	NA	K01180//endo-1,3(4)-beta-glucanase [EC:3.2.1.6]	XP_019576089.1//PREDICTED: probable endo-1,3(4)-beta-glucanase ARB_01444, partial [Rhinolophus sinicus]
107797830	366	-2.6371	0.825659	Down	LOC107797830	NA	NA	NA	NA	gi|697127237|ref|XP_009617657.1|//PREDICTED: RNA-binding protein 12-like [Nicotiana tomentosiformis]
107781832	2774	-2.63941	0.80501	Down	LOC107781832	GO:0044464//cell part	GO:0015604//organic phosphonate transmembrane transporter activity;GO:0032559//adenyl ribonucleotide binding;GO:0017111//nucleoside-triphosphatase activity	GO:0009207//purine ribonucleoside triphosphate catabolic process	K05681//ATP-binding cassette, subfamily G (WHITE), member 2	gi|697144220|ref|XP_009626224.1|//PREDICTED: ABC transporter G family member 6 [Nicotiana tomentosiformis]
107800478	1236	-2.64092	0.815879	Down	LOC107800478	NA	NA	NA	K09510//DnaJ homolog subfamily B member 4;K09512//DnaJ homolog subfamily B member 6;K09514//DnaJ homolog subfamily B member 8	gi|698544832|ref|XP_009767194.1|//PREDICTED: dnaJ homolog subfamily B member 8-like isoform X2 [Nicotiana sylvestris];gi|698544829|ref|XP_009767193.1|//PREDICTED: dnaJ homolog subfamily B member 7-like isoform X1 [Nicotiana sylvestris]
107832483	1016	-2.64179	0.823508	Down	LOC107832483	NA	NA	NA	NA	gi|565386844|ref|XP_006359218.1|//PREDICTED: expansin-like B1 [Solanum tuberosum]
107796413	781	-2.64351	0.806802	Down	LOC107796413	NA	NA	NA	NA	gi|698505668|ref|XP_009798271.1|//PREDICTED: kirola-like [Nicotiana sylvestris]
107773187	1293	-2.6462	0.834767	Down	LOC107773187	NA	NA	NA	NA	gi|698509948|ref|XP_009800164.1|//PREDICTED: putative late blight resistance protein homolog R1B-12 isoform X1 [Nicotiana sylvestris]
107805959	1605	-2.65821	0.834216	Down	LOC107805959	NA	NA	NA	K13464//jasmonate ZIM domain-containing protein	gi|698501454|ref|XP_009796428.1|//PREDICTED: protein TIFY 6B-like isoform X1 [Nicotiana sylvestris];gi|698501459|ref|XP_009796430.1|//PREDICTED: protein TIFY 6B-like isoform X3 [Nicotiana sylvestris];gi|698501461|ref|XP_009796431.1|//PREDICTED: protein TIFY 6B-like isoform X4 [Nicotiana sylvestris];gi|698501456|ref|XP_009796429.1|//PREDICTED: protein TIFY 6B-like isoform X2 [Nicotiana sylvestris]
107794397	1246	-2.66073	0.834731	Down	LOC107794397	NA	NA	NA	NA	gi|697129720|ref|XP_009618924.1|//PREDICTED: uncharacterized protein LOC104111031 [Nicotiana tomentosiformis]
107812627	490	-2.66588	0.83754	Down	LOC107812627	NA	NA	GO:0006950//response to stress	NA	gi|697177150|ref|XP_009597529.1|//PREDICTED: defensin-like protein 1 [Nicotiana tomentosiformis]
BGI_novel_G016255	1548	-2.66918	0.83592	Down	NA	NA	NA	NA	K00430//peroxidase [EC:1.11.1.7]	XP_019577862.1//PREDICTED: peroxidase 47 [Rhinolophus sinicus]
107829518	478	-2.66924	0.814819	Down	LOC107829518	NA	NA	NA	NA	NA
107809368	1217	-2.67103	0.819926	Down	LOC107809368	NA	NA	NA	K14488//null	gi|697182207|ref|XP_009600107.1|//PREDICTED: uncharacterized protein LOC104095647 [Nicotiana tomentosiformis]
107811708	369	-2.67304	0.825119	Down	LOC107811708	NA	NA	NA	NA	gi|698564851|ref|XP_009773091.1|//PREDICTED: RNA-binding protein 12-like [Nicotiana sylvestris]
107788164	1357	-2.67356	0.80247	Down	LOC107788164	NA	GO:0016787//hydrolase activity	GO:0044238//primary metabolic process	K01188//beta-glucosidase [EC:3.2.1.21];K00679//null;K01206//alpha-L-fucosidase [EC:3.2.1.51];K10960//null	gi|698494283|ref|XP_009793344.1|//PREDICTED: GDSL esterase/lipase At2g23540 [Nicotiana sylvestris]
107788588	1487	-2.68182	0.822178	Down	LOC107788588	NA	NA	NA	NA	gi|698564912|ref|XP_009773110.1|//PREDICTED: patatin-like protein 2 [Nicotiana sylvestris]
BGI_novel_G017588	1201	-2.68226	0.823269	Down	NA	NA	GO:0004519//endonuclease activity	GO:0006281//DNA repair	K21813//endonuclease V [EC:3.1.26.-]	XP_020607740.1//endonuclease V-like [Orbicella faveolata]
107805836	907	-2.68281	0.832922	Down	LOC107805836	NA	NA	NA	K19476//vacuolar protein sorting-associated protein IST1;K11426//SET and MYND domain-containing protein	gi|698499341|ref|XP_009795501.1|//PREDICTED: putative germin-like protein 2-1 [Nicotiana sylvestris]
107810284	1306	-2.68497	0.80506	Down	LOC107810284	NA	NA	NA	K00430//peroxidase [EC:1.11.1.7]	gi|697135596|ref|XP_009621858.1|//PREDICTED: peroxidase 72-like [Nicotiana tomentosiformis]
107822086	1001	-2.68684	0.818148	Down	LOC107822086	NA	NA	NA	NA	gi|697115150|ref|XP_009611501.1|//PREDICTED: classical arabinogalactan protein 9-like [Nicotiana tomentosiformis]
107832384	1538	-2.68773	0.822985	Down	LOC107832384	NA	NA	NA	K02984//small subunit ribosomal protein S3Ae;K13415//null	gi|698567637|ref|XP_009773829.1|//PREDICTED: leucine-rich repeat extensin-like protein 6 [Nicotiana sylvestris]
107763562	1026	-2.69076	0.835444	Down	LOC107763562	NA	GO:0016706//oxidoreductase activity, acting on paired donors, with incorporation or reduction of molecular oxygen, 2-oxoglutarate as one donor, and incorporation of one atom each of oxygen into both donors	GO:0051553//flavone biosynthetic process	K05278//flavonol synthase [EC:1.14.11.23]	gi|583844049|gb|AHI58947.1|//flavonol synthase [Nicotiana tabacum]
107792099	582	-2.69096	0.837546	Down	LOC107792099	NA	NA	NA	NA	gi|698577944|ref|XP_009776611.1|//PREDICTED: fruit-specific protein-like [Nicotiana sylvestris]
107795848	652	-2.69116	0.825744	Down	LOC107795848	NA	GO:0005488//binding	NA	NA	gi|697108475|ref|XP_009608096.1|//PREDICTED: gibberellin-regulated protein 14-like [Nicotiana tomentosiformis]
107810396	1500	-2.69459	0.821805	Down	LOC107810396	NA	NA	NA	NA	gi|698434502|ref|XP_009799054.1|//PREDICTED: putative DNA-binding protein ESCAROLA isoform X1 [Nicotiana sylvestris]
BGI_novel_G016037	1612	-2.69488	0.827765	Down	NA	NA	NA	NA	K19607//X-linked retinitis pigmentosa GTPase regulator	XP_013401162.1//PREDICTED: X-linked retinitis pigmentosa GTPase regulator-like [Lingula anatina]
107803414	2038	-2.69551	0.821922	Down	LOC107803414	NA	GO:0032559//adenyl ribonucleotide binding	NA	K03283//heat shock 70kDa protein 1/2/6/8	gi|697100783|ref|XP_009592776.1|//PREDICTED: heat shock cognate 70 kDa protein 1-like [Nicotiana tomentosiformis]
BGI_novel_G018795	666	-2.70044	0.824972	Down	NA	NA	GO:0008270//zinc ion binding;GO:0046029//mannitol dehydrogenase activity	NA	K00083//cinnamyl-alcohol dehydrogenase [EC:1.1.1.195]	XP_002139197.1//oxidoreductase, zinc-binding dehydrogenase family protein [Cryptosporidium muris RN66]
BGI_novel_G021105	1827	-2.70044	0.83726	Down	NA	GO:0016021//integral component of membrane	GO:0005452//inorganic anion exchanger activity	NA	K13855//solute carrier family 4 (anion exchanger), member 2;K06573//solute carrier family 4 (anion exchanger), member 1	XP_004340803.1//anion transporter, putative [Acanthamoeba castellanii str. Neff]
107830217	1500	-2.70205	0.837665	Down	LOC107830217	NA	NA	NA	K05350//beta-glucosidase [EC:3.2.1.21]	gi|697109035|ref|XP_009608375.1|//PREDICTED: beta-glucosidase 18-like [Nicotiana tomentosiformis]
107792574	1303	-2.70402	0.822373	Down	LOC107792574	NA	NA	NA	K00430//peroxidase [EC:1.11.1.7]	gi|697133578|ref|XP_009620838.1|//PREDICTED: peroxidase N [Nicotiana tomentosiformis]
107825349	838	-2.7052	0.825774	Down	LOC107825349	NA	NA	NA	NA	gi|698582009|ref|XP_009777707.1|//PREDICTED: LOB domain-containing protein 40-like [Nicotiana sylvestris]
107831776	1240	-2.70571	0.835409	Down	LOC107831776	NA	NA	NA	K00430//peroxidase [EC:1.11.1.7]	gi|697152277|ref|XP_009630373.1|//PREDICTED: peroxidase 3 [Nicotiana tomentosiformis]
107764865	883	-2.70809	0.833966	Down	LOC107764865	NA	GO:0016701//oxidoreductase activity, acting on single donors with incorporation of molecular oxygen;GO:0016706//oxidoreductase activity, acting on paired donors, with incorporation or reduction of molecular oxygen, 2-oxoglutarate as one donor, and incorporation of one atom each of oxygen into both donors;GO:0046914//transition metal ion binding;GO:0003824//catalytic activity	GO:0008152//metabolic process	K04124//null;K04125//null;K01951//GMP synthase (glutamine-hydrolysing) [EC:6.3.5.2]	gi|698558304|ref|XP_009771248.1|//PREDICTED: probable 2-oxoglutarate-dependent dioxygenase AOP1 isoform X1 [Nicotiana sylvestris];gi|698558308|ref|XP_009771249.1|//PREDICTED: probable 2-oxoglutarate-dependent dioxygenase AOP1.2 isoform X2 [Nicotiana sylvestris]
107809372	1727	-2.71036	0.824305	Down	LOC107809372	NA	GO:0016747//transferase activity, transferring acyl groups other than amino-acyl groups	NA	K15400//omega-hydroxypalmitate O-feruloyl transferase [EC:2.3.1.188]	gi|698554540|ref|XP_009770247.1|//PREDICTED: omega-hydroxypalmitate O-feruloyl transferase-like [Nicotiana sylvestris]
107796640	1220	-2.71319	0.834625	Down	LOC107796640	NA	GO:0016209//antioxidant activity;GO:0005506//iron ion binding;GO:0003824//catalytic activity	GO:0008152//metabolic process;GO:0006950//response to stress	K00430//peroxidase [EC:1.11.1.7]	gi|697181927|ref|XP_009599956.1|//PREDICTED: peroxidase 72-like [Nicotiana tomentosiformis]
107801083	1513	-2.7161	0.826274	Down	LOC107801083	NA	GO:0005488//binding	NA	K12897//transformer-2 protein	gi|698585851|ref|XP_009778763.1|//PREDICTED: serine/arginine-rich splicing factor SR45a-like isoform X2 [Nicotiana sylvestris]
107762364	1216	-2.7261	0.821806	Down	LOC107762364	NA	NA	NA	K00430//peroxidase [EC:1.11.1.7];K01183//chitinase [EC:3.2.1.14]	gi|698514053|ref|XP_009801937.1|//PREDICTED: vegetative cell wall protein gp1-like [Nicotiana sylvestris]
107769354	440	-2.73844	0.83657	Down	LOC107769354	NA	NA	NA	NA	NA
BGI_novel_G006505	493	-2.74147	0.833039	Down	NA	NA	NA	NA	NA
BGI_novel_G000029	584	-2.74289	0.822933	Down	NA	GO:0005581//collagen trimer	NA	NA	K09378//AT-binding transcription factor 1;K21877//harmonin	XP_008120691.1//PREDICTED: mulatexin [Anolis carolinensis]
107815825	2492	-2.75019	0.833135	Down	LOC107815825	NA	NA	NA	NA	gi|698478581|ref|XP_009786435.1|//PREDICTED: extensin-2-like, partial [Nicotiana sylvestris]
107822154	369	-2.75213	0.833266	Down	LOC107822154	NA	NA	NA	NA	gi|698564858|ref|XP_009773093.1|//PREDICTED: RNA-binding protein 12-like [Nicotiana sylvestris]
107819770	1433	-2.75489	0.828723	Down	LOC107819770	NA	GO:0032559//adenyl ribonucleotide binding;GO:0004672//protein kinase activity	GO:0006464//cellular protein modification process	K04733//interleukin-1 receptor-associated kinase 4 [EC:2.7.11.1];K04730//interleukin-1 receptor-associated kinase 1 [EC:2.7.11.1]	gi|697179831|ref|XP_009598888.1|//PREDICTED: serine/threonine-protein kinase At5g01020 [Nicotiana tomentosiformis]
107761016	1266	-2.75673	0.830714	Down	LOC107761016	NA	NA	NA	NA	NA
107807049	433	-2.75951	0.825158	Down	LOC107807049	NA	NA	NA	K00430//peroxidase [EC:1.11.1.7]	gi|698499612|ref|XP_009795618.1|//PREDICTED: peroxidase 2-like [Nicotiana sylvestris]
107765510	1492	-2.76005	0.824091	Down	LOC107765510	NA	GO:0016798//hydrolase activity, acting on glycosyl bonds	GO:0008152//metabolic process	K01193//beta-fructofuranosidase [EC:3.2.1.26]	gi|698549446|ref|XP_009768656.1|//PREDICTED: beta-fructofuranosidase, insoluble isoenzyme CWINV3-like [Nicotiana sylvestris]
107799793	1025	-2.7604	0.833936	Down	LOC107799793	NA	GO:0003677//DNA binding;GO:0001071//null	GO:0010467//gene expression	K18834//WRKY transcription factor 1	gi|697112942|ref|XP_009610349.1|//PREDICTED: probable WRKY transcription factor 40 [Nicotiana tomentosiformis]
107783248	1391	-2.7604	0.825551	Down	LOC107783248	NA	GO:0005515//protein binding	NA	K09510//DnaJ homolog subfamily B member 4	gi|698461482|ref|XP_009781784.1|//PREDICTED: dnaJ homolog subfamily B member 13-like [Nicotiana sylvestris]
107784191	2227	-2.76159	0.825139	Down	LOC107784191	NA	NA	NA	K09553//stress-induced-phosphoprotein 1	gi|697191783|ref|XP_009604962.1|//PREDICTED: hsp70-Hsp90 organizing protein 3-like [Nicotiana tomentosiformis]
107799553	697	-2.76553	0.821676	Down	LOC107799553	NA	NA	NA	NA	gi|698477057|ref|XP_009785769.1|//PREDICTED: uncharacterized protein LOC104233984 [Nicotiana sylvestris]
107766212	2359	-2.76871	0.834774	Down	LOC107766212	NA	NA	NA	K00600//glycine hydroxymethyltransferase [EC:2.1.2.1]	gi|698499842|ref|XP_009795717.1|//PREDICTED: serine hydroxymethyltransferase 7-like [Nicotiana sylvestris]
107814328	1147	-2.77444	0.820074	Down	LOC107814328	NA	GO:0016829//lyase activity;GO:0046872//metal ion binding;GO:0016836//hydro-lyase activity;GO:0046914//transition metal ion binding	GO:0044237//cellular metabolic process	K01674//carbonic anhydrase [EC:4.2.1.1]	gi|698571899|ref|XP_009775004.1|//PREDICTED: alpha carbonic anhydrase 7-like [Nicotiana sylvestris]
107821578	1103	-2.77598	0.826764	Down	LOC107821578	NA	NA	NA	K13426//null;K13425//null	gi|697187396|ref|XP_009602736.1|//PREDICTED: probable WRKY transcription factor 29 [Nicotiana tomentosiformis]
107793077	1805	-2.77769	0.824478	Down	LOC107793077	GO:0031224//intrinsic component of membrane	GO:0015101//organic cation transmembrane transporter activity	GO:0015696//ammonium transport	K03320//ammonium transporter, Amt family	gi|698547420|ref|XP_009768027.1|//PREDICTED: ammonium transporter 1 member 3 [Nicotiana sylvestris]
107787984	1708	-2.78517	0.834888	Down	LOC107787984	NA	GO:0016747//transferase activity, transferring acyl groups other than amino-acyl groups	NA	K15400//omega-hydroxypalmitate O-feruloyl transferase [EC:2.3.1.188]	gi|697182211|ref|XP_009600109.1|//PREDICTED: omega-hydroxypalmitate O-feruloyl transferase-like [Nicotiana tomentosiformis]
107770743	983	-2.79141	0.823406	Down	LOC107770743	NA	NA	NA	K00430//peroxidase [EC:1.11.1.7]	gi|698499612|ref|XP_009795618.1|//PREDICTED: peroxidase 2-like [Nicotiana sylvestris]
107772921	444	-2.79256	0.83693	Down	LOC107772921	NA	NA	NA	NA	gi|697156507|ref|XP_009587008.1|//PREDICTED: uncharacterized protein LOC104084761 [Nicotiana tomentosiformis]
107765990	808	-2.79307	0.806793	Down	LOC107765990	NA	NA	NA	NA	gi|698571417|ref|XP_009774879.1|//PREDICTED: uncharacterized protein LOC104224861 [Nicotiana sylvestris]
BGI_novel_G004549	2079	-2.794	0.834088	Down	NA	NA	NA	NA	NA
107762548	1058	-2.79442	0.836966	Down	LOC107762548	NA	NA	NA	K13944//null	gi|697161020|ref|XP_009589291.1|//PREDICTED: LOB domain-containing protein 15-like [Nicotiana tomentosiformis]
107779363	2024	-2.79457	0.807071	Down	LOC107779363	NA	NA	NA	K10615//E3 ubiquitin-protein ligase HERC4 [EC:2.3.2.26]	gi|697121597|ref|XP_009614775.1|//PREDICTED: ultraviolet-B receptor UVR8 isoform X1 [Nicotiana tomentosiformis]
107790995	960	-2.79768	0.816418	Down	LOC107790995	NA	NA	NA	K10955//mucin-2	gi|697186595|ref|XP_009602333.1|//PREDICTED: pistil-specific extensin-like protein [Nicotiana tomentosiformis]
BGI_novel_G018585	2059	-2.79774	0.826525	Down	NA	NA	NA	NA	K09419//heat shock transcription factor, other eukaryote	XP_019577340.1//PREDICTED: heat stress transcription factor A-2 [Rhinolophus sinicus]
107768720	1640	-2.8	0.801287	Down	LOC107768720	NA	GO:0016667//oxidoreductase activity, acting on a sulfur group of donors	GO:0006790//sulfur compound metabolic process;GO:0019725//cellular homeostasis	K05907//adenylyl-sulfate reductase (glutathione) [EC:1.8.4.9]	gi|697118255|ref|XP_009613050.1|//PREDICTED: 5'-adenylylsulfate reductase 3, chloroplastic-like [Nicotiana tomentosiformis]
BGI_novel_G018586	2753	-2.8011	0.82093	Down	NA	NA	NA	NA	K09419//heat shock transcription factor, other eukaryote	XP_019577340.1//PREDICTED: heat stress transcription factor A-2 [Rhinolophus sinicus]
107817210	2442	-2.8011	0.828937	Down	LOC107817210	GO:0031224//intrinsic component of membrane	NA	GO:0006810//transport	K13947//auxin efflux carrier family	gi|697113866|ref|XP_009610818.1|//PREDICTED: auxin efflux carrier component 2 [Nicotiana tomentosiformis]
107811529	330	-2.80279	0.818876	Down	LOC107811529	NA	NA	NA	NA	gi|698486618|ref|XP_009790029.1|//PREDICTED: pre-mRNA polyadenylation factor FIP1-like [Nicotiana sylvestris]
107795674	3033	-2.80735	0.832503	Down	LOC107795674	NA	NA	NA	K13457//null	gi|697132247|ref|XP_009620169.1|//PREDICTED: disease resistance protein RPP13-like isoform X1 [Nicotiana tomentosiformis];gi|697132249|ref|XP_009620170.1|//PREDICTED: putative late blight resistance protein homolog R1B-17 isoform X2 [Nicotiana tomentosiformis]
107759892	1340	-2.81155	0.834039	Down	LOC107759892	NA	NA	NA	K01870//isoleucyl-tRNA synthetase [EC:6.1.1.5];K19027//zinc finger FYVE domain-containing protein 26	gi|697097630|ref|XP_009622578.1|//PREDICTED: dirigent protein 24-like [Nicotiana tomentosiformis]
107831088	1117	-2.81155	0.836901	Down	LOC107831088	NA	NA	NA	NA	gi|698478803|ref|XP_009786531.1|//PREDICTED: uncharacterized protein LOC104234634 [Nicotiana sylvestris]
107812101	1748	-2.81441	0.813482	Down	LOC107812101	NA	GO:0043167//ion binding;GO:0016798//hydrolase activity, acting on glycosyl bonds	GO:0044238//primary metabolic process	NA	gi|698530217|ref|XP_009761931.1|//PREDICTED: probable glucan 1,3-beta-glucosidase A [Nicotiana sylvestris]
107787548	850	-2.81751	0.839178	Down	LOC107787548	NA	NA	NA	K13993//null	gi|697161708|ref|XP_009589642.1|//PREDICTED: 17.3 kDa class I heat shock protein-like [Nicotiana tomentosiformis]
107759988	1143	-2.81789	0.837328	Down	LOC107759988	NA	NA	NA	K00430//peroxidase [EC:1.11.1.7]	gi|698502045|ref|XP_009796691.1|//PREDICTED: peroxidase 3-like [Nicotiana sylvestris]
107781258	870	-2.8188	0.823416	Down	LOC107781258	NA	NA	NA	NA	gi|697127476|ref|XP_009617784.1|//PREDICTED: uclacyanin-3-like [Nicotiana tomentosiformis]
107802094	1203	-2.81943	0.837313	Down	LOC107802094	NA	NA	NA	K14664//null;K10773//endonuclease III [EC:4.2.99.18]	gi|697169537|ref|XP_009593661.1|//PREDICTED: zinc finger protein 1-like [Nicotiana tomentosiformis]
107783633	2340	-2.81943	0.835681	Down	LOC107783633	GO:0031224//intrinsic component of membrane	GO:0005267//potassium channel activity	GO:0030001//metal ion transport	K05391//cyclic nucleotide gated channel, plant;K04908//potassium voltage-gated channel Eag-related subfamily H member 5	gi|698512235|ref|XP_009801141.1|//PREDICTED: potassium channel KAT3-like isoform X2 [Nicotiana sylvestris];gi|297591948|gb|ACJ05642.2|//potassium channel protein NKT5 [Nicotiana tabacum];gi|698512238|ref|XP_009801142.1|//PREDICTED: potassium channel KAT3-like isoform X3 [Nicotiana sylvestris]
BGI_novel_G028139	2064	-2.82059	0.835035	Down	NA	GO:0016021//integral component of membrane	GO:0008324//cation transmembrane transporter activity	NA	NA	XP_013390144.1//PREDICTED: metal tolerance protein 9-like isoform X1 [Lingula anatina]
107764884	568	-2.82116	0.836636	Down	LOC107764884	NA	NA	GO:0006950//response to stress	NA	gi|698446802|ref|XP_009769783.1|//PREDICTED: defensin-like protein 1 [Nicotiana sylvestris]
BGI_novel_G032322	1979	-2.82852	0.829821	Down	NA	NA	NA	NA	K20547//basic endochitinase B [EC:3.2.1.14]	XP_019577529.1//PREDICTED: chitinase-like protein 1 [Rhinolophus sinicus]
107799425	1487	-2.83007	0.834614	Down	LOC107799425	NA	GO:0016765//transferase activity, transferring alkyl or aryl (other than methyl) groups;GO:0008757//S-adenosylmethionine-dependent methyltransferase activity	GO:0006730//one-carbon metabolic process;GO:0006596//polyamine biosynthetic process	K05353//null;K00797//spermidine synthase [EC:2.5.1.16]	gi|12229879|sp|Q9SEH4.1|PMT4_TOBAC//RecName: Full=Putrescine N-methyltransferase 4; Short=PMT 4
107825342	965	-2.83007	0.829438	Down	LOC107825342	NA	NA	NA	K17609//nucleoredoxin [EC:1.8.1.8];K16219//protein N-terminal methyltransferase [EC:2.1.1.244];K20393//PRA1 family protein 3	gi|698570123|ref|XP_009774519.1|//PREDICTED: uncharacterized protein LOC104224534 [Nicotiana sylvestris]
BGI_novel_G003271	3361	-2.83022	0.95512	Down	NA	NA	NA	NA	NA	KZS21739.1//Thioredoxin domain-containing protein 9 [Daphnia magna]
107789753	1775	-2.83134	0.824434	Down	LOC107789753	NA	GO:0016667//oxidoreductase activity, acting on a sulfur group of donors	GO:0006790//sulfur compound metabolic process;GO:0019725//cellular homeostasis	K05907//adenylyl-sulfate reductase (glutathione) [EC:1.8.4.9]	gi|698519807|ref|XP_009804773.1|//PREDICTED: 5'-adenylylsulfate reductase 3, chloroplastic-like [Nicotiana sylvestris]
107760806	1086	-2.83794	0.829719	Down	LOC107760806	NA	NA	NA	K19476//vacuolar protein sorting-associated protein IST1;K11426//SET and MYND domain-containing protein	gi|698446155|ref|XP_009768843.1|//PREDICTED: germin-like protein subfamily T member 2 [Nicotiana sylvestris]
107798454	2159	-2.8413	0.865989	Down	LOC107798454	NA	GO:0004558//alpha-1,4-glucosidase activity	GO:0044238//primary metabolic process	K01193//beta-fructofuranosidase [EC:3.2.1.26]	gi|698574826|ref|XP_009775767.1|//PREDICTED: acid beta-fructofuranosidase-like [Nicotiana sylvestris]
107764410	620	-2.84202	0.836867	Down	LOC107764410	NA	NA	NA	NA	gi|697094144|ref|XP_009599570.1|//PREDICTED: protein yippee-like At4g27745 [Nicotiana tomentosiformis]
107830488	1189	-2.84398	0.805207	Down	LOC107830488	NA	NA	NA	K17095//annexin A7/11;K17099//annexin A13	gi|697113955|ref|XP_009610866.1|//PREDICTED: annexin-like protein RJ4 [Nicotiana tomentosiformis]
107761316	1409	-2.84431	0.825153	Down	LOC107761316	NA	NA	NA	K00430//peroxidase [EC:1.11.1.7]	gi|697164899|ref|XP_009591264.1|//PREDICTED: peroxidase 72-like [Nicotiana tomentosiformis]
107777152	536	-2.84483	0.835868	Down	LOC107777152	NA	NA	GO:0006950//response to stress	NA	gi|698446802|ref|XP_009769783.1|//PREDICTED: defensin-like protein 1 [Nicotiana sylvestris]
107831593	767	-2.84515	0.827439	Down	LOC107831593	NA	NA	NA	NA	gi|93280156|gb|ABF06706.1|//UP-9A [Nicotiana tabacum]
107762091	1679	-2.84759	0.835732	Down	LOC107762091	NA	NA	NA	K13065//null;K15400//omega-hydroxypalmitate O-feruloyl transferase [EC:2.3.1.188]	gi|698468369|ref|XP_009783339.1|//PREDICTED: shikimate O-hydroxycinnamoyltransferase-like [Nicotiana sylvestris]
107768291	4202	-2.84885	0.815489	Down	LOC107768291	NA	NA	NA	K05658//ATP-binding cassette, subfamily B (MDR/TAP), member 1 [EC:3.6.3.44]	gi|697163087|ref|XP_009590357.1|//PREDICTED: ABC transporter B family member 15-like [Nicotiana tomentosiformis]
BGI_novel_G007219	2256	-2.84918	0.835242	Down	NA	NA	NA	NA	NA
107794464	877	-2.85505	0.827557	Down	LOC107794464	NA	NA	NA	NA	gi|697099972|ref|XP_009588833.1|//PREDICTED: latex serine proteinase inhibitor-like [Nicotiana tomentosiformis]
107794910	854	-2.86014	0.831604	Down	LOC107794910	NA	NA	NA	K19476//vacuolar protein sorting-associated protein IST1;K11426//SET and MYND domain-containing protein	gi|697117224|ref|XP_009612542.1|//PREDICTED: putative germin-like protein 2-1 [Nicotiana tomentosiformis]
107814170	891	-2.86171	0.817261	Down	LOC107814170	NA	NA	NA	NA	gi|698523933|ref|XP_009758781.1|//PREDICTED: uclacyanin-3-like [Nicotiana sylvestris]
107767927	1313	-2.86869	0.820646	Down	LOC107767927	NA	NA	GO:0009108//coenzyme biosynthetic process	NA	gi|697160240|ref|XP_009588900.1|//PREDICTED: uncharacterized protein LOC104086356 [Nicotiana tomentosiformis]
BGI_novel_G026426	368	-2.87348	0.807585	Down	NA	NA	NA	NA	NA	XP_020623579.1//uncharacterized protein LOC110061093 isoform X1 [Orbicella faveolata]
107793069	1383	-2.87381	0.810783	Down	LOC107793069	GO:0044424//intracellular part	GO:0000166//nucleotide binding;GO:0003824//catalytic activity	GO:0008152//metabolic process	K05894//12-oxophytodienoic acid reductase [EC:1.3.1.42]	gi|566572654|gb|AHC69826.1|//12-oxophytodienoate reductase 2 [Nicotiana tabacum]
107772055	931	-2.87516	0.8293	Down	LOC107772055	NA	NA	NA	K14841//ribosome biogenesis protein NSA1	gi|698531373|ref|XP_009762518.1|//PREDICTED: zinc finger protein ZAT11-like [Nicotiana sylvestris]
107770586	942	-2.87607	0.836813	Down	LOC107770586	NA	NA	NA	K01522//bis(5'-adenosyl)-triphosphatase [EC:3.6.1.29];K14771//U3 small nucleolar RNA-associated protein 19	gi|697100028|ref|XP_009589117.1|//PREDICTED: putative EG45-like domain containing protein 1 isoform X2 [Nicotiana tomentosiformis];gi|697100026|ref|XP_009589109.1|//PREDICTED: EG45-like domain containing protein isoform X1 [Nicotiana tomentosiformis]
107797269	1872	-2.88874	0.834824	Down	LOC107797269	NA	GO:0000166//nucleotide binding;GO:0004672//protein kinase activity	GO:0009987//cellular process	K07198//5'-AMP-activated protein kinase, catalytic alpha subunit [EC:2.7.11.11]	gi|697101078|ref|XP_009594285.1|//PREDICTED: CBL-interacting serine/threonine-protein kinase 5-like [Nicotiana tomentosiformis]
107826824	675	-2.88925	0.825434	Down	LOC107826824	NA	NA	NA	NA	gi|697182966|ref|XP_009600496.1|//PREDICTED: periaxin-like [Nicotiana tomentosiformis]
BGI_novel_G014476	2424	-2.89047	0.82346	Down	NA	NA	NA	NA	K01669//deoxyribodipyrimidine photo-lyase [EC:4.1.99.3]	XP_006634324.1//PREDICTED: cryptochrome DASH-like [Lepisosteus oculatus]
BGI_novel_G024350	2803	-2.89072	0.838353	Down	NA	GO:0045335//phagocytic vesicle	GO:0004372//glycine hydroxymethyltransferase activity;GO:0008168//methyltransferase activity;GO:0030170//pyridoxal phosphate binding	GO:0035999//tetrahydrofolate interconversion;GO:0006545//glycine biosynthetic process	K00600//glycine hydroxymethyltransferase [EC:2.1.2.1]	XP_019576273.1//PREDICTED: LOW QUALITY PROTEIN: serine hydroxymethyltransferase 7-like, partial [Rhinolophus sinicus]
107809756	814	-2.89308	0.833267	Down	LOC107809756	NA	NA	NA	NA	gi|697108130|ref|XP_009607912.1|//PREDICTED: kirola {ECO:0000303|PubMed:21309790}-like [Nicotiana tomentosiformis]
107813617	1231	-2.89553	0.816291	Down	LOC107813617	NA	NA	NA	K00430//peroxidase [EC:1.11.1.7]	gi|698483930|ref|XP_009788801.1|//PREDICTED: cationic peroxidase 1-like [Nicotiana sylvestris]
BGI_novel_G033808	1533	-2.89707	0.824715	Down	NA	NA	NA	NA	K03006//DNA-directed RNA polymerase II subunit RPB1 [EC:2.7.7.6];K08559//nuclear receptor subfamily 4 group A member 3	XP_019576139.1//PREDICTED: extensin-2-like [Rhinolophus sinicus]
107816471	1295	-2.90021	0.81633	Down	LOC107816471	NA	NA	GO:0009108//coenzyme biosynthetic process	NA	gi|674810452|gb|AIL30478.1|//phosphosulfolactate synthase-related protein [Nicotiana tabacum]
107798563	2028	-2.90182	0.833221	Down	LOC107798563	NA	NA	NA	K00517//indol-3-yl-methylglucosinolate hydroxylase [EC:1.14.-.-];K13260//null	gi|697132221|ref|XP_009620154.1|//PREDICTED: isoflavone 2'-hydroxylase-like [Nicotiana tomentosiformis]
107813859	1728	-2.9023	0.834092	Down	LOC107813859	NA	NA	NA	NA	gi|698499419|ref|XP_009795537.1|//PREDICTED: protein ALTERED XYLOGLUCAN 4-like [Nicotiana sylvestris]
107775765	2428	-2.9027	0.833916	Down	LOC107775765	NA	GO:0016614//oxidoreductase activity, acting on CH-OH group of donors;GO:0048037//cofactor binding	GO:0044238//primary metabolic process	NA	gi|697170968|ref|XP_009594407.1|//PREDICTED: HIPL1 protein-like [Nicotiana tomentosiformis]
BGI_novel_G009958	1349	-2.90357	0.834722	Down	NA	NA	GO:0046872//metal ion binding;GO:0003682//chromatin binding	NA	K11757//protein polybromo-1;K19414//lysine-specific demethylase PHF2 [EC:1.14.11.-]	XP_019577960.1//PREDICTED: chromatin remodeling protein EBS [Rhinolophus sinicus]
107781295	1200	-2.90923	0.822106	Down	LOC107781295	NA	GO:0043167//ion binding;GO:0016798//hydrolase activity, acting on glycosyl bonds	GO:0044238//primary metabolic process	K01188//beta-glucosidase [EC:3.2.1.21]	gi|697132685|ref|XP_009620393.1|//PREDICTED: beta-glucosidase-like SFR2, chloroplastic isoform X2 [Nicotiana tomentosiformis]
107773163	1346	-2.9102	0.836209	Down	LOC107773163	NA	GO:0016705//oxidoreductase activity, acting on paired donors, with incorporation or reduction of molecular oxygen	GO:0044238//primary metabolic process	K10256//omega-6 fatty acid desaturase / acyl-lipid omega-6 desaturase (Delta-12 desaturase) [EC:1.14.19.6 1.14.19.22]	gi|697154540|ref|XP_009631509.1|//PREDICTED: omega-6 fatty acid desaturase, endoplasmic reticulum-like [Nicotiana tomentosiformis]
107826401	1196	-2.91208	0.833123	Down	LOC107826401	NA	NA	NA	K00430//peroxidase [EC:1.11.1.7]	gi|697177678|ref|XP_009597807.1|//PREDICTED: peroxidase 2-like [Nicotiana tomentosiformis]
107790679	381	-2.91269	0.833231	Down	LOC107790679	NA	NA	NA	NA	gi|697135125|ref|XP_009621614.1|//PREDICTED: RNA-binding protein 12-like [Nicotiana tomentosiformis]
107767789	587	-2.91427	0.835602	Down	LOC107767789	NA	NA	NA	NA	gi|719965919|ref|XP_010257658.1|//PREDICTED: uncharacterized protein LOC104597668 [Nelumbo nucifera]
107830960	854	-2.91979	0.806897	Down	LOC107830960	NA	NA	NA	NA	gi|698470370|ref|XP_009783798.1|//PREDICTED: non-specific lipid transfer protein GPI-anchored 2-like isoform X1 [Nicotiana sylvestris];gi|698470374|ref|XP_009783799.1|//PREDICTED: non-specific lipid transfer protein GPI-anchored 2-like isoform X2 [Nicotiana sylvestris]
107820034	753	-2.92707	0.836569	Down	LOC107820034	NA	NA	NA	K14771//U3 small nucleolar RNA-associated protein 19	gi|697112935|ref|XP_009610346.1|//PREDICTED: EG45-like domain containing protein isoform X1 [Nicotiana tomentosiformis]
BGI_novel_G034321	1469	-2.93277	0.824638	Down	NA	NA	GO:0003723//RNA binding;GO:0042296//ISG15 transferase activity;GO:0004842//ubiquitin-protein transferase activity	GO:0050688//regulation of defense response to virus;GO:0032020//ISG15-protein conjugation	K10615//E3 ubiquitin-protein ligase HERC4 [EC:2.3.2.26]	XP_012354809.1//PREDICTED: E3 ISG15--protein ligase HERC5 [Nomascus leucogenys]
107825577	1065	-2.94062	0.835529	Down	LOC107825577	NA	GO:0016765//transferase activity, transferring alkyl or aryl (other than methyl) groups	GO:0009755//hormone-mediated signaling pathway	K00799//glutathione S-transferase [EC:2.5.1.18]	gi|698547433|ref|XP_009768031.1|//PREDICTED: probable glutathione S-transferase [Nicotiana sylvestris]
107810945	1352	-2.95491	0.831125	Down	LOC107810945	NA	NA	GO:0009108//coenzyme biosynthetic process	NA	gi|698539146|ref|XP_009765355.1|//PREDICTED: uncharacterized protein LOC104216917 [Nicotiana sylvestris]
107788670	3057	-2.95561	0.833032	Down	LOC107788670	NA	NA	NA	NA	gi|697106453|ref|XP_009607062.1|//PREDICTED: uncharacterized protein LOC104101329 [Nicotiana tomentosiformis]
107797936	1956	-2.95651	0.805739	Down	LOC107797936	NA	GO:0000166//nucleotide binding	NA	K08900//mitochondrial chaperone BCS1	gi|698568854|ref|XP_009774172.1|//PREDICTED: probable mitochondrial chaperone BCS1-B [Nicotiana sylvestris]
107805136	1166	-2.9573	0.833942	Down	LOC107805136	NA	NA	NA	K04424//sterile alpha motif and leucine zipper containing kinase AZK [EC:2.7.11.25]	gi|698531658|ref|XP_009762656.1|//PREDICTED: serine/threonine-protein kinase CTR1-like [Nicotiana sylvestris]
107796839	1236	-2.95936	0.837111	Down	LOC107796839	NA	NA	NA	K00430//peroxidase [EC:1.11.1.7]	gi|698483930|ref|XP_009788801.1|//PREDICTED: cationic peroxidase 1-like [Nicotiana sylvestris]
107831569	453	-2.96256	0.821164	Down	LOC107831569	NA	NA	NA	NA	gi|698478581|ref|XP_009786435.1|//PREDICTED: extensin-2-like, partial [Nicotiana sylvestris]
107771465	1007	-2.96347	0.836051	Down	LOC107771465	NA	NA	NA	K11592//endoribonuclease Dicer [EC:3.1.26.-]	gi|697178261|ref|XP_009598109.1|//PREDICTED: ribonuclease 3-like protein 3 [Nicotiana tomentosiformis]
107762094	903	-2.96447	0.825733	Down	LOC107762094	NA	NA	NA	K13993//null	gi|697148436|ref|XP_009628401.1|//PREDICTED: 17.4 kDa class III heat shock protein [Nicotiana tomentosiformis]
107810078	324	-2.9645	0.833266	Down	LOC107810078	NA	NA	NA	K11982//E3 ubiquitin-protein ligase RNF115/126 [EC:2.3.2.27]	gi|697172862|ref|XP_009595366.1|//PREDICTED: E3 ubiquitin-protein ligase RING1-like [Nicotiana tomentosiformis]
107800763	2560	-2.9645	0.830328	Down	LOC107800763	NA	NA	NA	NA	gi|698516407|ref|XP_009803082.1|//PREDICTED: uncharacterized membrane protein At3g27390 [Nicotiana sylvestris]
107784181	947	-2.96467	0.833371	Down	LOC107784181	GO:0043231//intracellular membrane-bounded organelle	GO:0003677//DNA binding	GO:0006351//transcription, DNA-templated	K08065//nuclear transcription Y subunit beta	gi|697103337|ref|XP_009605488.1|//PREDICTED: nuclear transcription factor Y subunit B-4-like [Nicotiana tomentosiformis]
107789344	2348	-2.96847	0.849539	Down	LOC107789344	NA	GO:0003723//RNA binding	NA	K15027//translation initiation factor 2D	gi|698521053|ref|XP_009757343.1|//PREDICTED: eukaryotic translation initiation factor 2D isoform X1 [Nicotiana sylvestris]
107767457	926	-2.97122	0.843965	Down	LOC107767457	NA	NA	NA	K15730//cytosolic prostaglandin-E synthase [EC:5.3.99.3]	gi|698477408|ref|XP_009785922.1|//PREDICTED: uncharacterized protein OsI_027940-like [Nicotiana sylvestris]
107771646	1552	-2.97143	0.820177	Down	LOC107771646	NA	GO:0016765//transferase activity, transferring alkyl or aryl (other than methyl) groups;GO:0008757//S-adenosylmethionine-dependent methyltransferase activity	GO:0006730//one-carbon metabolic process;GO:0006596//polyamine biosynthetic process	K05353//null;K00797//spermidine synthase [EC:2.5.1.16]	gi|6523839|gb|AAF14879.1|AF126810_1//putrescine N-methyltransferase [Nicotiana tabacum]
107763371	1207	-2.97311	0.833105	Down	LOC107763371	NA	NA	NA	K00430//peroxidase [EC:1.11.1.7]	gi|697142427|ref|XP_009625317.1|//PREDICTED: cationic peroxidase 1-like [Nicotiana tomentosiformis]
107790346	1266	-2.97881	0.815794	Down	LOC107790346	NA	GO:0016209//antioxidant activity;GO:0005506//iron ion binding;GO:0003824//catalytic activity	GO:0008152//metabolic process;GO:0006950//response to stress	K00430//peroxidase [EC:1.11.1.7]	gi|698482031|ref|XP_009787965.1|//PREDICTED: peroxidase 24-like [Nicotiana sylvestris]
107812476	1462	-2.97982	0.823454	Down	LOC107812476	NA	GO:0008081//phosphoric diester hydrolase activity	GO:0044238//primary metabolic process	K18696//null	gi|698541483|ref|XP_009766101.1|//PREDICTED: glycerophosphodiester phosphodiesterase gde1-like [Nicotiana sylvestris]
107764460	1595	-2.97982	0.826357	Down	LOC107764460	NA	NA	NA	K12812//ATP-dependent RNA helicase UAP56/SUB2 [EC:3.6.4.13];K18081//myotubularin-related protein 1/2 [EC:3.1.3.64 3.1.3.95];K19307//25S rRNA (uracil2634-N3)-methyltransferase [EC:2.1.1.313]	gi|698538651|ref|XP_009765207.1|//PREDICTED: uncharacterized protein LOC104216777 [Nicotiana sylvestris]
107795516	784	-2.98244	0.837103	Down	LOC107795516	NA	NA	NA	K01051//pectinesterase [EC:3.1.1.11]	gi|698461030|ref|XP_009781680.1|//PREDICTED: 21 kDa protein-like [Nicotiana sylvestris]
BGI_novel_G033809	2208	-2.98272	0.806805	Down	NA	NA	NA	NA	K08559//nuclear receptor subfamily 4 group A member 3	XP_019576139.1//PREDICTED: extensin-2-like [Rhinolophus sinicus]
107818928	1624	-2.98421	0.83193	Down	LOC107818928	NA	GO:0004553//hydrolase activity, hydrolyzing O-glycosyl compounds	GO:0006026//aminoglycan catabolic process	K00434//L-ascorbate peroxidase [EC:1.11.1.11];K01183//chitinase [EC:3.2.1.14]	gi|698550001|ref|XP_009768837.1|//PREDICTED: chitinase-like protein 2 [Nicotiana sylvestris]
107773665	590	-2.98588	0.826181	Down	LOC107773665	NA	NA	NA	K12486//stromal membrane-associated protein;K01537//Ca2+-transporting ATPase [EC:3.6.3.8]	gi|697116688|ref|XP_009612263.1|//PREDICTED: probable ADP-ribosylation factor GTPase-activating protein AGD11 [Nicotiana tomentosiformis]
107765700	956	-2.98678	0.822613	Down	LOC107765700	NA	GO:0016765//transferase activity, transferring alkyl or aryl (other than methyl) groups	GO:0009755//hormone-mediated signaling pathway	K00799//glutathione S-transferase [EC:2.5.1.18]	gi|698544874|ref|XP_009767205.1|//PREDICTED: probable glutathione S-transferase [Nicotiana sylvestris]
107812139	681	-2.9917	0.819191	Down	LOC107812139	GO:0030529//intracellular ribonucleoprotein complex	NA	GO:0000087//mitotic M phase	K12859//U5 snRNP protein, DIM1 family	gi|1000943469|ref|XP_015581927.1|//PREDICTED: thioredoxin-like protein YLS8 [Ricinus communis]
BGI_novel_G025802	1558	-2.99836	0.832376	Down	NA	NA	NA	NA	K09443//ETS-type family, other;K09378//AT-binding transcription factor 1	XP_019577446.1//PREDICTED: leucine-rich repeat extensin-like protein 4, partial [Rhinolophus sinicus]
107766849	1212	-3.0018	0.836678	Down	LOC107766849	NA	NA	NA	K00430//peroxidase [EC:1.11.1.7]	gi|698455889|ref|XP_009780492.1|//PREDICTED: peroxidase 10-like [Nicotiana sylvestris]
107773617	1089	-3.00535	0.83616	Down	LOC107773617	NA	NA	NA	NA	gi|697143065|ref|XP_009625641.1|//PREDICTED: uncharacterized protein LOC104116482 isoform X2 [Nicotiana tomentosiformis]
107824415	1667	-3.00959	0.833426	Down	LOC107824415	NA	NA	NA	NA	gi|697139054|ref|XP_009623613.1|//PREDICTED: putative DNA-binding protein ESCAROLA [Nicotiana tomentosiformis]
107764580	1904	-3.01123	0.826088	Down	LOC107764580	GO:0044464//cell part	GO:0050662//coenzyme binding;GO:0016899//oxidoreductase activity, acting on the CH-OH group of donors, oxygen as acceptor	GO:0008152//metabolic process	K00225//null	gi|698478870|ref|XP_009786565.1|//PREDICTED: L-gulonolactone oxidase-like [Nicotiana sylvestris]
107799658	1652	-3.01438	0.825974	Down	LOC107799658	NA	GO:0016667//oxidoreductase activity, acting on a sulfur group of donors	GO:0006790//sulfur compound metabolic process;GO:0019725//cellular homeostasis	K05907//adenylyl-sulfate reductase (glutathione) [EC:1.8.4.9]	gi|698546674|ref|XP_009767788.1|//PREDICTED: 5'-adenylylsulfate reductase 3, chloroplastic-like isoform X2 [Nicotiana sylvestris];gi|698546671|ref|XP_009767787.1|//PREDICTED: 5'-adenylylsulfate reductase 3, chloroplastic-like isoform X1 [Nicotiana sylvestris]
107819152	1272	-3.01854	0.825865	Down	LOC107819152	NA	NA	NA	K15400//omega-hydroxypalmitate O-feruloyl transferase [EC:2.3.1.188]	gi|698469920|ref|XP_009783683.1|//PREDICTED: deacetylvindoline O-acetyltransferase-like [Nicotiana sylvestris]
BGI_novel_G031282	823	-3.02554	0.823865	Down	NA	NA	GO:0003755//peptidyl-prolyl cis-trans isomerase activity;GO:0003723//RNA binding;GO:0008173//RNA methyltransferase activity	GO:0006396//RNA processing	NA	OMJ91704.1//hypothetical protein SteCoe_5734 [Stentor coeruleus]
107827846	906	-3.02831	0.836578	Down	LOC107827846	NA	NA	NA	NA	gi|698423113|ref|XP_009781841.1|//PREDICTED: uncharacterized protein LOC104230667 isoform X2 [Nicotiana sylvestris];gi|698423106|ref|XP_009781836.1|//PREDICTED: uncharacterized protein LOC104230667 isoform X1 [Nicotiana sylvestris]
107819256	700	-3.02857	0.83368	Down	LOC107819256	NA	NA	NA	K14006//protein transport protein SEC23	gi|698542560|ref|XP_009766449.1|//PREDICTED: cell number regulator 7-like [Nicotiana sylvestris]
107795034	1298	-3.02975	0.830447	Down	LOC107795034	GO:0044464//cell part	GO:0016628//oxidoreductase activity, acting on the CH-CH group of donors, NAD or NADP as acceptor;GO:0008324//cation transmembrane transporter activity	GO:0008152//metabolic process;GO:0006812//cation transport	K14709//solute carrier family 39 (zinc transporter), member 1/2/3	gi|698525031|ref|XP_009759327.1|//PREDICTED: zinc transporter 2 [Nicotiana sylvestris]
BGI_novel_G030475	1157	-3.03092	0.830599	Down	NA	NA	GO:0008270//zinc ion binding;GO:0004089//carbonate dehydratase activity	GO:0015976//carbon utilization	K01673//carbonic anhydrase [EC:4.2.1.1]	XP_005956696.1//PREDICTED: carbonic anhydrase, chloroplastic-like [Pantholops hodgsonii]
107803581	1040	-3.03201	0.819954	Down	LOC107803581	NA	NA	NA	K17338//receptor expression-enhancing protein 1/2/3/4	gi|697126688|ref|XP_009617378.1|//PREDICTED: putative HVA22-like protein g [Nicotiana tomentosiformis]
107827991	510	-3.03493	0.820483	Down	LOC107827991	NA	NA	NA	NA	gi|698577944|ref|XP_009776611.1|//PREDICTED: fruit-specific protein-like [Nicotiana sylvestris]
107813352	999	-3.03984	0.838796	Down	LOC107813352	NA	NA	NA	K10955//mucin-2	gi|698524017|ref|XP_009758823.1|//PREDICTED: pistil-specific extensin-like protein [Nicotiana sylvestris]
107773445	1314	-3.04439	0.82241	Down	LOC107773445	NA	NA	NA	K09584//protein disulfide-isomerase A6 [EC:5.3.4.1]	gi|697104859|ref|XP_009606235.1|//PREDICTED: protein disulfide isomerase-like 2-3 [Nicotiana tomentosiformis]
107763586	454	-3.04456	0.82006	Down	LOC107763586	NA	NA	NA	NA	NA
107765368	934	-3.04775	0.828799	Down	LOC107765368	NA	NA	NA	NA	gi|697162946|ref|XP_009590285.1|//PREDICTED: uncharacterized protein LOC104087498 [Nicotiana tomentosiformis]
BGI_novel_G019303	620	-3.05588	0.844386	Down	NA	NA	NA	NA	K00083//cinnamyl-alcohol dehydrogenase [EC:1.1.1.195]	XP_017126735.1//PREDICTED: aldehyde reductase YahK-like [Drosophila elegans]
107762865	1891	-3.07923	0.826173	Down	LOC107762865	NA	GO:0005506//iron ion binding;GO:0016712//oxidoreductase activity, acting on paired donors, with incorporation or reduction of molecular oxygen, reduced flavin or flavoprotein as one donor, and incorporation of one atom of oxygen	GO:0008152//metabolic process	K15401//fatty acid omega-hydroxylase [EC:1.14.-.-]	gi|698533973|ref|XP_009763725.1|//PREDICTED: cytochrome P450 86A1 [Nicotiana sylvestris]
107819416	2130	-3.07958	0.826272	Down	LOC107819416	NA	NA	NA	K09553//stress-induced-phosphoprotein 1	gi|698533050|ref|XP_009763346.1|//PREDICTED: hsp70-Hsp90 organizing protein 3-like [Nicotiana sylvestris]
107810263	837	-3.08043	0.80496	Down	LOC107810263	NA	NA	NA	NA	gi|697121980|ref|XP_009614976.1|//PREDICTED: uncharacterized protein LOC104107788 [Nicotiana tomentosiformis]
107807056	1241	-3.08156	0.804691	Down	LOC107807056	NA	NA	NA	K00430//peroxidase [EC:1.11.1.7]	gi|697156319|ref|XP_009586909.1|//PREDICTED: peroxidase 10-like [Nicotiana tomentosiformis]
107802394	582	-3.0841	0.817198	Down	LOC107802394	NA	NA	GO:0050896//response to stimulus	K13993//null	gi|37704433|gb|AAR01521.1|//cytosolic class I small heat shock protein 3A, partial [Nicotiana tabacum]
107789346	788	-3.09255	0.951129	Down	LOC107789346	NA	NA	NA	NA	NA
107762853	1668	-3.09998	0.83408	Down	LOC107762853	NA	NA	NA	K15400//omega-hydroxypalmitate O-feruloyl transferase [EC:2.3.1.188]	gi|697189347|ref|XP_009603729.1|//PREDICTED: shikimate O-hydroxycinnamoyltransferase-like [Nicotiana tomentosiformis]
107810372	1101	-3.1008	0.823648	Down	LOC107810372	NA	NA	NA	K14664//null;K10773//endonuclease III [EC:4.2.99.18]	gi|698547172|ref|XP_009767947.1|//PREDICTED: zinc finger protein 1-like [Nicotiana sylvestris]
107796338	1306	-3.10287	0.824653	Down	LOC107796338	NA	GO:0016209//antioxidant activity;GO:0005506//iron ion binding;GO:0003824//catalytic activity	GO:0008152//metabolic process;GO:0006950//response to stress	K00430//peroxidase [EC:1.11.1.7]	gi|698560357|ref|XP_009771827.1|//PREDICTED: peroxidase 72-like [Nicotiana sylvestris]
107805782	1984	-3.10597	0.833131	Down	LOC107805782	GO:0044464//cell part	NA	GO:0051234//establishment of localization	K12347//natural resistance-associated macrophage protein 1	gi|698470761|ref|XP_009783885.1|//PREDICTED: metal transporter Nramp5-like [Nicotiana sylvestris]
BGI_novel_G018061	911	-3.10597	0.831114	Down	NA	NA	NA	NA	NA	XP_019576609.1//PREDICTED: protein COBRA [Rhinolophus sinicus]
BGI_novel_G015874	599	-3.11247	0.821739	Down	NA	NA	NA	NA	NA	XP_013194381.1//PREDICTED: transcriptional repressor rco-1-like isoform X2 [Amyelois transitella]
107815063	1296	-3.11634	0.83669	Down	LOC107815063	NA	GO:0016831//carboxy-lyase activity;GO:0005515//protein binding;GO:0048037//cofactor binding	GO:0009064//glutamine family amino acid metabolic process	K01580//glutamate decarboxylase [EC:4.1.1.15]	gi|698543139|ref|XP_009766640.1|//PREDICTED: glutamate decarboxylase-like [Nicotiana sylvestris]
107762521	2325	-3.11734	0.838833	Down	LOC107762521	NA	GO:0032559//adenyl ribonucleotide binding	GO:0050896//response to stimulus	K03283//heat shock 70kDa protein 1/2/6/8	gi|697104555|ref|XP_009606077.1|//PREDICTED: heat shock cognate 70 kDa protein 2-like [Nicotiana tomentosiformis]
107824943	918	-3.11736	0.830821	Down	LOC107824943	NA	NA	NA	K01870//isoleucyl-tRNA synthetase [EC:6.1.1.5];K19027//zinc finger FYVE domain-containing protein 26	gi|698573051|ref|XP_009775303.1|//PREDICTED: probable serine incorporator [Nicotiana sylvestris]
107793147	1890	-3.12009	0.833205	Down	LOC107793147	NA	GO:0005506//iron ion binding;GO:0016712//oxidoreductase activity, acting on paired donors, with incorporation or reduction of molecular oxygen, reduced flavin or flavoprotein as one donor, and incorporation of one atom of oxygen	GO:0008152//metabolic process	K15401//fatty acid omega-hydroxylase [EC:1.14.-.-]	gi|698533973|ref|XP_009763725.1|//PREDICTED: cytochrome P450 86A1 [Nicotiana sylvestris]
BGI_novel_G031290	1671	-3.12051	0.833104	Down	NA	NA	NA	NA	NA	XP_019577041.1//PREDICTED: LOW QUALITY PROTEIN: uncharacterized protein LOC109441290, partial [Rhinolophus sinicus]
107814625	1373	-3.12486	0.806251	Down	LOC107814625	NA	NA	NA	K10615//E3 ubiquitin-protein ligase HERC4 [EC:2.3.2.26]	gi|698562454|ref|XP_009772413.1|//PREDICTED: ultraviolet-B receptor UVR8-like isoform X4 [Nicotiana sylvestris];gi|698562450|ref|XP_009772412.1|//PREDICTED: ultraviolet-B receptor UVR8-like isoform X3 [Nicotiana sylvestris];gi|698562443|ref|XP_009772410.1|//PREDICTED: ultraviolet-B receptor UVR8-like isoform X1 [Nicotiana sylvestris];gi|698562447|ref|XP_009772411.1|//PREDICTED: ultraviolet-B rece…
107826410	691	-3.12501	0.817343	Down	LOC107826410	NA	NA	NA	K14827//pre-rRNA-processing protein IPI1	gi|697144175|ref|XP_009626200.1|//PREDICTED: proteoglycan 4-like [Nicotiana tomentosiformis]
107802564	666	-3.12584	0.838972	Down	LOC107802564	NA	NA	NA	NA	gi|698545311|ref|XP_009767341.1|//PREDICTED: uncharacterized protein LOC104218519 [Nicotiana sylvestris]
107820215	883	-3.12776	0.80534	Down	LOC107820215	NA	NA	NA	NA	gi|734390116|gb|KHN26512.1|//hypothetical protein glysoja_047978, partial [Glycine soja];gi|567222698|ref|XP_006414978.1|//hypothetical protein EUTSA_v10026728mg [Eutrema salsugineum]
BGI_novel_G033417	318	-3.13465	0.825525	Down	NA	NA	NA	NA	NA
107823253	871	-3.13706	0.836671	Down	LOC107823253	NA	NA	NA	NA	gi|698421076|ref|XP_009769137.1|//PREDICTED: non-specific lipid-transfer protein-like protein At2g13820 [Nicotiana sylvestris]
107796073	1479	-3.14569	0.834253	Down	LOC107796073	NA	GO:0016209//antioxidant activity;GO:0005506//iron ion binding;GO:0003824//catalytic activity	GO:0008152//metabolic process;GO:0006950//response to stress	K00430//peroxidase [EC:1.11.1.7]	gi|697111675|ref|XP_009609714.1|//PREDICTED: peroxidase 24-like [Nicotiana tomentosiformis]
107769168	527	-3.15066	0.836704	Down	LOC107769168	NA	NA	NA	NA	NA
107795495	560	-3.15188	0.81086	Down	LOC107795495	NA	NA	GO:0006950//response to stress	NA	gi|698446802|ref|XP_009769783.1|//PREDICTED: defensin-like protein 1 [Nicotiana sylvestris]
107805588	2197	-3.16182	0.80837	Down	LOC107805588	NA	NA	NA	K13457//null	gi|698522130|ref|XP_009757879.1|//PREDICTED: putative late blight resistance protein homolog R1A-3 [Nicotiana sylvestris]
BGI_novel_G037462	2077	-3.1635	0.822326	Down	NA	NA	GO:0004619//phosphoglycerate mutase activity	GO:0006096//glycolytic process	K01834//2,3-bisphosphoglycerate-dependent phosphoglycerate mutase [EC:5.4.2.11]	XP_004831202.1//phosphoglycerate mutase, putative [Theileria equi]
[truncated: 278 more rows]

## Sheet: Table S6B
Table S6B: Log2 fold change of DEGs in WT_Man_H_vs_GST_Man_H
[truncated: 345 more rows]

[truncated: 1 more sheets: Table S7]
